# Supplementary material for: Apoptosis Genes as a Key to Identification of Inverse Comorbidity of Huntington’s Disease and Cancer
Source: Int J Mol Sci. 2023 May 27;24(11):9385. doi: 10.3390/ijms24119385 (PMC10253782; doi:10.3390/ijms24119385)
Supplement: Supplementary file 1 [file ijms-24-09385-s001.zip]

Archive with 1 entries (1 files):
- Suppl Tables_22may2023_revised.xlsx
