# Supplementary material for: Apoptosis Genes as a Key to Identification of Inverse Comorbidity of Huntington’s Disease and Cancer
Source: Int J Mol Sci. 2023 May 27;24(11):9385. doi: 10.3390/ijms24119385 (PMC10253782; doi:10.3390/ijms24119385)
Supplement: Supplementary file 1 [file ijms-24-09385-s001.zip › Suppl Tables_22may2023_revised.xlsx]

## Sheet: Table S1
Supplementary Table 1. The associative network of Huntington disease.
Symbol	GeneID	description
AADAT	51166	aminoadipate aminotransferase
ACE	1636	angiotensin I converting enzyme
ADORA2A	135	adenosine A2a receptor
AIFM1	9131	apoptosis inducing factor mitochondria associated 1
ANXA6	309	annexin A6
APOE	348	apolipoprotein E
ARFGEF2	10564	ADP ribosylation factor guanine nucleotide exchange factor 2
ARFIP2	23647	ADP ribosylation factor interacting protein 2
ARHGEF7	8874	Rho guanine nucleotide exchange factor 7
ASCC1	51008	activating signal cointegrator 1 complex subunit 1
ATN1	1822	atrophin 1
ATXN1	6310	ataxin 1
BAG1	573	BAG cochaperone 1
BCL11B	64919	BAF chromatin remodeling complex subunit BCL11B
BDNF	627	brain derived neurotrophic factor
BDNF-AS	497258	BDNF antisense RNA
BHLHE23	128408	basic helix-loop-helix family member e23
C9orf72	203228	C9orf72-SMCR8 complex subunit
CA1	759	carbonic anhydrase 1
CALB1	793	calbindin 1
CALB2	794	calbindin 2
CASP3	836	caspase 3
CASP6	839	caspase 6
CASP8	841	caspase 8
CASP9	842	caspase 9
CCL5	6352	C-C motif chemokine ligand 5
CEBPZ	10153	CCAAT enhancer binding protein zeta
CFB	629	complement factor B
CFP	5199	complement factor properdin
CNR1	1268	cannabinoid receptor 1
CNTF	1270	ciliary neurotrophic factor
COMT	1312	catechol-O-methyltransferase
CPLX2	10814	complexin 2
CREB1	1385	cAMP responsive element binding protein 1
CRP	1401	C-reactive protein
CYCS	54205	cytochrome c, somatic
CYP4V2	285440	cytochrome P450 family 4 subfamily V member 2
DCPS	28960	decapping enzyme, scavenger
DCTN4	51164	dynactin subunit 4
DEFA1	1667	defensin alpha 1
DEFA1B	728358	defensin alpha 1B
DIABLO	56616	diablo IAP-binding mitochondrial protein
DPYSL2	1808	dihydropyrimidinase like 2
DRD1	1812	dopamine receptor D1
EBPL	84650	EBP like
ECT	100379198	centralopathic epilepsy
ELK3	2004	ETS transcription factor ELK3
FAAH	2166	fatty acid amide hydrolase
GAD1	2571	glutamate decarboxylase 1
GAPDH	2597	glyceraldehyde-3-phosphate dehydrogenase
GDNF	2668	glial cell derived neurotrophic factor
GJA1	2697	gap junction protein alpha 1
GRIA2	2891	glutamate ionotropic receptor AMPA type subunit 2
GRIK2	2898	glutamate ionotropic receptor kainate type subunit 2
GRIN1	2902	glutamate ionotropic receptor NMDA type subunit 1
GSC-DT	108868751	GSC divergent transcript
GTF2H1	2965	general transcription factor IIH subunit 1
HCRT	3060	hypocretin neuropeptide precursor
HDAC1	3065	histone deacetylase 1
HDAC9	9734	histone deacetylase 9
HPCA	3208	hippocalcin
HSF1	3297	heat shock transcription factor 1
HSPA4	3308	heat shock protein family A (Hsp70) member 4
HSPB3	8988	heat shock protein family B (small) member 3
HTT	3064	huntingtin
IL6	3569	interleukin 6
INS	3630	insulin
IP6K2	51447	inositol hexakisphosphate kinase 2
JPH3	57338	junctophilin 3
KHDRBS1	10657	KH RNA binding domain containing, signal transduction associated 1
KMO	8564	kynurenine 3-monooxygenase
LEP	3952	leptin
MAOA	4128	monoamine oxidase A
MAOB	4129	monoamine oxidase B
MAP1LC3A	84557	microtubule associated protein 1 light chain 3 alpha
MARK1	4139	microtubule affinity regulating kinase 1
MARS1	4141	methionyl-tRNA synthetase 1
MMEL1	79258	membrane metalloendopeptidase like 1
MROS	8011	Melkersson-Rosenthal syndrome
MSN	4478	moesin
MTOR	2475	mechanistic target of rapamycin kinase
MTR	4548	5-methyltetrahydrofolate-homocysteine methyltransferase
NEUROD1	4760	neuronal differentiation 1
NFKB1	4790	nuclear factor kappa B subunit 1
NGF	4803	nerve growth factor
NGFR	4804	nerve growth factor receptor
NOS1	4842	nitric oxide synthase 1
NTRK2	4915	neurotrophic receptor tyrosine kinase 2
NTS	4922	neurotensin
NUP62	23636	nucleoporin 62
OGG1	4968	8-oxoguanine DNA glycosylase
PACSIN1	29993	protein kinase C and casein kinase substrate in neurons 1
PARK7	11315	Parkinsonism associated deglycase
PDE10A	10846	phosphodiesterase 10A
PDZD2	23037	PDZ domain containing 2
PECAM1	5175	platelet and endothelial cell adhesion molecule 1
PIN1	5300	peptidylprolyl cis/trans isomerase, NIMA-interacting 1
PLXNB1	5364	plexin B1
PPARGC1A	10891	PPARG coactivator 1 alpha
PPID	5481	peptidylprolyl isomerase D
PPIF	10105	peptidylprolyl isomerase F
PRKCB	5579	protein kinase C beta
PRL	5617	prolactin
PRPF6	24148	pre-mRNA processing factor 6
PRRT2	112476	proline rich transmembrane protein 2
PSEN1	5663	presenilin 1
PYCARD	29108	PYD and CARD domain containing
RAB11A	8766	RAB11A, member RAS oncogene family
RASA1	5921	RAS p21 protein activator 1
RASD2	23551	RASD family member 2
RCAN1	1827	regulator of calcineurin 1
RIEG2	6012	Rieger syndrome 2
RRS1	23212	ribosome biogenesis regulator 1 homolog
SAMD11	148398	sterile alpha motif domain containing 11
SELENOP	6414	selenoprotein P
SETDB1	9869	SET domain bifurcated histone lysine methyltransferase 1
SIRT1	23411	sirtuin 1
SIRT2	22933	sirtuin 2
SLC29A1	2030	solute carrier family 29 member 1 (Augustine blood group)
SLC2A14	144195	solute carrier family 2 member 14
SLC2A3	6515	solute carrier family 2 member 3
SLC6A3	6531	solute carrier family 6 member 3
SLC6A4	6532	solute carrier family 6 member 4
SLURP1	57152	secreted LY6/PLAUR domain containing 1
SNAP25	6616	synaptosome associated protein 25
SP1	6667	Sp1 transcription factor
SQSTM1	8878	sequestosome 1
SRI	6717	sorcin
TAF1	6872	TATA-box binding protein associated factor 1
TAF4	6874	TATA-box binding protein associated factor 4
TBX18	9096	T-box transcription factor 18
TGM1	7051	transglutaminase 1
TGM2	7052	transglutaminase 2
TNF	7124	tumor necrosis factor
TUNAR	100507043	TCL1 upstream neural differentiation-associated RNA
TYMS	7298	thymidylate synthetase
UCP2	7351	uncoupling protein 2
VPS13A	23230	vacuolar protein sorting 13 homolog A
XBP1	7494	X-box binding protein 1

## Sheet: Table S2
Supplementary Table 2. The list of apoptosis-related genes was retrieved from the KEGG database (according the hsa04210 identifier)
Symbol	GeneID	description
ACTB	60	actin beta
ACTG1	71	actin gamma 1
AIFM1	9131	apoptosis inducing factor mitochondria associated 1
AKT1	207	AKT serine/threonine kinase 1
AKT2	208	AKT serine/threonine kinase 2
AKT3	10000	AKT serine/threonine kinase 3
APAF1	317	apoptotic peptidase activating factor 1
ATF4	468	activating transcription factor 4
ATM	472	ATM serine/threonine kinase
BAD	572	BCL2 associated agonist of cell death
BAK1	578	BCL2 antagonist/killer 1
BAX	581	BCL2 associated X, apoptosis regulator
BBC3	27113	BCL2 binding component 3
BCL2	596	BCL2 apoptosis regulator
BCL2A1	597	BCL2 related protein A1
BCL2L1	598	BCL2 like 1
BCL2L11	10018	BCL2 like 11
BID	637	BH3 interacting domain death agonist
BIRC2	329	baculoviral IAP repeat containing 2
BIRC3	330	baculoviral IAP repeat containing 3
BIRC5	332	baculoviral IAP repeat containing 5
CAPN1	823	calpain 1
CAPN2	824	calpain 2
CASP10	843	caspase 10
CASP12	100506742	caspase 12 (gene/pseudogene)
CASP2	835	caspase 2
CASP3	836	caspase 3
CASP6	839	caspase 6
CASP7	840	caspase 7
CASP8	841	caspase 8
CASP9	842	caspase 9
CFLAR	8837	CASP8 and FADD like apoptosis regulator
CHUK	1147	component of inhibitor of nuclear factor kappa B kinase complex
CSF2RB	1439	colony stimulating factor 2 receptor subunit beta
CTSB	1508	cathepsin B
CTSC	1075	cathepsin C
CTSD	1509	cathepsin D
CTSF	8722	cathepsin F
CTSH	1512	cathepsin H
CTSK	1513	cathepsin K
CTSL	1514	cathepsin L
CTSO	1519	cathepsin O
CTSS	1520	cathepsin S
CTSV	1515	cathepsin V
CTSW	1521	cathepsin W
CTSZ	1522	cathepsin Z
CYCS	54205	cytochrome c, somatic
DAB2IP	153090	DAB2 interacting protein
DAXX	1616	death domain associated protein
DDIT3	1649	DNA damage inducible transcript 3
DFFA	1676	DNA fragmentation factor subunit alpha
DFFB	1677	DNA fragmentation factor subunit beta
DIABLO	56616	diablo IAP-binding mitochondrial protein
EIF2AK3	9451	eukaryotic translation initiation factor 2 alpha kinase 3
EIF2S1	1965	eukaryotic translation initiation factor 2 subunit alpha
ENDOG	2021	endonuclease G
ERN1	2081	endoplasmic reticulum to nucleus signaling 1
FADD	8772	Fas associated via death domain
FAS	355	Fas cell surface death receptor
FASLG	356	Fas ligand
FOS	2353	Fos proto-oncogene, AP-1 transcription factor subunit
GADD45A	1647	growth arrest and DNA damage inducible alpha
GADD45B	4616	growth arrest and DNA damage inducible beta
GADD45G	10912	growth arrest and DNA damage inducible gamma
GZMB	3002	granzyme B
HRAS	3265	HRas proto-oncogene, GTPase
HRK	8739	harakiri, BCL2 interacting protein
HTRA2	27429	HtrA serine peptidase 2
IKBKB	3551	inhibitor of nuclear factor kappa B kinase subunit beta
IKBKG	8517	inhibitor of nuclear factor kappa B kinase regulatory subunit gamma
IL3	3562	interleukin 3
IL3RA	3563	interleukin 3 receptor subunit alpha
ITPR1	3708	inositol 1,4,5-trisphosphate receptor type 1
ITPR2	3709	inositol 1,4,5-trisphosphate receptor type 2
ITPR3	3710	inositol 1,4,5-trisphosphate receptor type 3
JUN	3725	Jun proto-oncogene, AP-1 transcription factor subunit
KRAS	3845	KRAS proto-oncogene, GTPase
LMNA	4000	lamin A/C
LMNB1	4001	lamin B1
LMNB2	84823	lamin B2
MAP2K1	5604	mitogen-activated protein kinase kinase 1
MAP2K2	5605	mitogen-activated protein kinase kinase 2
MAP3K14	9020	mitogen-activated protein kinase kinase kinase 14
MAP3K5	4217	mitogen-activated protein kinase kinase kinase 5
MAPK1	5594	mitogen-activated protein kinase 1
MAPK10	5602	mitogen-activated protein kinase 10
MAPK3	5595	mitogen-activated protein kinase 3
MAPK8	5599	mitogen-activated protein kinase 8
MAPK9	5601	mitogen-activated protein kinase 9
MCL1	4170	MCL1 apoptosis regulator, BCL2 family member
NFKB1	4790	nuclear factor kappa B subunit 1
NFKBIA	4792	NFKB inhibitor alpha
NGF	4803	nerve growth factor
NRAS	4893	NRAS proto-oncogene, GTPase
NTRK1	4914	neurotrophic receptor tyrosine kinase 1
PARP1	142	poly(ADP-ribose) polymerase 1
PARP2	10038	poly(ADP-ribose) polymerase 2
PARP3	10039	poly(ADP-ribose) polymerase family member 3
PARP4	143	poly(ADP-ribose) polymerase family member 4
PDPK1	5170	3-phosphoinositide dependent protein kinase 1
PIDD1	55367	p53-induced death domain protein 1
PIK3CA	5290	phosphatidylinositol-4,5-bisphosphate 3-kinase catalytic subunit alpha
PIK3CB	5291	phosphatidylinositol-4,5-bisphosphate 3-kinase catalytic subunit beta
PIK3CD	5293	phosphatidylinositol-4,5-bisphosphate 3-kinase catalytic subunit delta
PIK3R1	5295	phosphoinositide-3-kinase regulatory subunit 1
PIK3R2	5296	phosphoinositide-3-kinase regulatory subunit 2
PIK3R3	8503	phosphoinositide-3-kinase regulatory subunit 3
PMAIP1	5366	phorbol-12-myristate-13-acetate-induced protein 1
PRF1	5551	perforin 1
PTPN13	5783	protein tyrosine phosphatase non-receptor type 13
RAF1	5894	Raf-1 proto-oncogene, serine/threonine kinase
RELA	5970	RELA proto-oncogene, NF-kB subunit
RIPK1	8737	receptor interacting serine/threonine kinase 1
SEPTIN4	5414	septin 4
SPTA1	6708	spectrin alpha, erythrocytic 1
SPTAN1	6709	spectrin alpha, non-erythrocytic 1
TNF	7124	tumor necrosis factor
TNFRSF10A	8797	TNF receptor superfamily member 10a
TNFRSF10B	8795	TNF receptor superfamily member 10b
TNFRSF1A	7132	TNF receptor superfamily member 1A
TNFSF10	8743	TNF superfamily member 10
TP53	7157	tumor protein p53
TP53AIP1	63970	tumor protein p53 regulated apoptosis inducing protein 1
TRADD	8717	TNFRSF1A associated via death domain
TRAF1	7185	TNF receptor associated factor 1
TRAF2	7186	TNF receptor associated factor 2
TUBA1A	7846	tubulin alpha 1a
TUBA1B	10376	tubulin alpha 1b
TUBA1C	84790	tubulin alpha 1c
TUBA3C	7278	tubulin alpha 3c
TUBA3D	113457	tubulin alpha 3d
TUBA3E	112714	tubulin alpha 3e
TUBA4A	7277	tubulin alpha 4a
TUBA8	51807	tubulin alpha 8
TUBAL3	79861	tubulin alpha like 3
XIAP	331	X-linked inhibitor of apoptosis

## Sheet: Table S3
Supplementary Table 3. The full list of the prioritization ranks meanings of all Huntington disease network genes
Symbol	Gene Id	ToppGene Rank	Betweenness centrality (BC)	Rank BC	Closeness centrality (CC)	Rank CC	Stress centrality (SC)	Rank SC	Cross-talk centrality (CTC)	Rank CTC	Cross-talk specificity (CTS)	Rank CTS	Mean Rank
APOE	348	11	4565.58	4	0.511044	7	44238	7	0.0952381	8	0.0213992	29	11
PSEN1	5663	2	1261.63	15	0.498531	12	18312	17	0.0732601	13	0.0285714	12	11.8333
INS	3630	5	15753.6	1	0.566185	1	168782	1	0.201465	2	0.0127492	65	12.5
IL6	3569	14	7581.06	2	0.563053	2	106176	2	0.234432	1	0.0150979	55	12.6667
SQSTM1	8878	10	2184.56	10	0.515704	6	34666	9	0.106227	6	0.0195682	37	13
SP1	6667	44	6000.43	3	0.528557	5	80220	3	0.14652	3	0.0205128	33	15.1667
HTT	3064	4	2914.56	7	0.479284	22	45100	6	0.0549451	22	0.0210379	31	15.3333
LEP	3952	46	3821.18	5	0.542644	3	54012	4	0.135531	4	0.0197333	35	16.1667
HSPA4	3308	68	3162.48	6	0.531315	4	51002	5	0.135531	5	0.0274277	16	17.3333
BDNF	627	16	2574.91	8	0.507478	8	42100	8	0.0769231	12	0.01566	54	17.6667
MTOR	2475	1	1016.89	18	0.505462	10	18054	18	0.102564	7	0.0142784	61	19.1667
ARHGEF7	8874	28	580.331	31	0.505964	9	18038	19	0.0952381	9	0.0248092	20	19.3333
NGFR	4804	7	400.518	36	0.462307	31	6642	34	0.0622711	18	0.0452128	4	21.6667
SIRT1	23411	13	841.062	28	0.50396	11	13726	20	0.0952381	10	0.0163214	49	21.8333
CREB1	1385	18	539.19	33	0.489423	16	11054	24	0.0586081	20	0.0172786	45	26
HDAC1	3065	22	577.968	32	0.494655	15	10970	25	0.0842491	11	0.014402	60	27.5
GDNF	2668	33	1141.36	16	0.455685	35	23090	12	0.040293	29	0.0181518	41	27.6667
PRKCB	5579	20	620.766	30	0.439551	49	6176	35	0.03663	33	0.0613497	1	28
COMT	1312	56	1440.67	13	0.468692	27	22816	14	0.018315	50	0.0252525	19	29.8333
PYCARD	29108	9	317.525	41	0.476146	24	5464	37	0.043956	26	0.0165062	48	30.8333
PRL	5617	72	1379.17	14	0.497556	13	18688	15	0.0586081	21	0.0159204	52	31.1667
GAPDH	2597	32	1881.6	12	0.494655	14	24046	10	0.0512821	24	0.00609756	95	31.1667
RASA1	5921	15	216.381	42	0.458559	33	4582	41	0.043956	27	0.0206186	32	31.6667
TGM2	7052	43	437.207	35	0.481096	21	7468	32	0.03663	34	0.0226757	27	32
CCL5	6352	31	135.014	48	0.455277	38	3396	49	0.0659341	16	0.0235457	22	34
HSF1	3297	42	329.789	39	0.470425	26	4448	42	0.040293	30	0.0231579	25	34
CRP	1401	73	1071.84	17	0.485687	17	18344	16	0.0659341	17	0.0112711	69	34.8333
PRRT2	112476	71	764.253	29	0.48384	19	11630	22	0.0549451	23	0.0165929	47	35.1667
ASCC1	51008	110	343.607	38	0.484762	18	11748	21	0.0732601	14	0.027972	14	35.8333
PIN1	5300	41	96.6694	64	0.462727	30	2074	53	0.0622711	19	0.0256798	18	37.5
PARK7	11315	8	89.798	68	0.446491	45	1494	62	0.040293	31	0.028133	13	37.8333
KHDRBS1	10657	83	518.327	34	0.48384	20	10904	26	0.0695971	15	0.0146945	58	39.3333
MSN	4478	17	110.737	55	0.41551	68	1246	65	0.040293	32	0.0305556	11	41.3333
TYMS	7298	78	329.476	40	0.452043	40	5398	38	0.03663	35	0.0234192	23	42.3333
ANXA6	309	39	122.449	51	0.472171	25	4032	45	0.043956	28	0.0117763	66	42.3333
GJA1	2697	19	99.7721	60	0.462727	29	2010	54	0.029304	39	0.014652	59	43.3333
CNTF	1270	62	134.833	49	0.443766	46	2610	51	0.025641	45	0.0333333	10	43.8333
GRIA2	2891	24	2067.64	11	0.38974	89	22880	13	0.010989	62	0.0113208	68	44.5
TAF1	6872	48	110.336	56	0.43691	52	1190	68	0.025641	46	0.0466667	3	45.5
CA1	759	115	2505.27	9	0.458972	32	23638	11	0.025641	47	0.0109718	70	47.3333
SIRT2	22933	34	105.592	57	0.441075	47	1188	69	0.029304	40	0.019337	38	47.5
PECAM1	5175	38	198.041	44	0.455685	36	2706	50	0.021978	49	0.00842697	82	49.8333
NTRK2	4915	6	134.618	50	0.400157	79	2192	52	0.018315	51	0.0131579	63	50.1667
SLC6A4	6532	37	167.253	46	0.428812	58	3552	48	0.014652	55	0.0130293	64	51.3333
PPARGC1A	10891	23	94.2737	66	0.455685	37	1628	60	0.014652	56	0.0115942	67	51.5
GTF2H1	2965	70	113.447	53	0.466972	28	4360	43	0.032967	37	0.00883219	79	51.6667
PPID	5481	107	951.367	20	0.417555	67	7480	31	0.010989	63	0.0212766	30	53
NTS	4922	99	50.8007	78	0.452043	41	1630	59	0.032967	38	0.0409091	6	53.5
NUP62	23636	49	103.343	58	0.45325	39	3696	46	0.025641	48	0.00835322	83	53.8333
HSPB3	8988	116	88.7406	70	0.476592	23	1736	56	0.047619	25	0.0179806	42	55.3333
DCTN4	51164	66	97.1684	63	0.446491	44	3652	47	0.029304	41	0.00921659	76	56.1667
BAG1	573	75	16.2908	95	0.456502	34	374	89	0.03663	36	0.0337838	9	56.3333
MAP1LC3A	84557	94	387.837	37	0.428812	57	4630	40	0.029304	42	0.0103093	72	57
GRIN1	2902	12	204.555	43	0.377317	96	1954	55	0.010989	64	0.00925926	75	57.5
NOS1	4842	3	78.3318	73	0.441075	48	1162	70	0.010989	65	0.00677201	89	58
RASD2	23551	105	950	26	0.364875	109	9136	29	0.00732601	75	0.0350877	8	58.6667
SELENOP	6414	84	89.553	69	0.435415	53	1518	61	0.014652	57	0.021978	28	58.6667
PDE10A	10846	74	950	24	0.380134	93	5342	39	0.003663	86	0.0196078	36	58.6667
CNR1	1268	40	97.5134	62	0.418586	66	1154	71	0.014652	58	0.0147601	57	59
ACE	1636	21	49.6469	79	0.426298	61	1020	75	0.018315	52	0.0088968	78	61
ATXN1	6310	63	953.54	19	0.383283	91	11098	23	0.00732601	76	0.00476191	101	62.1667
HDAC9	9734	52	71.3826	74	0.413821	72	1322	64	0.029304	43	0.00933489	74	63.1667
CALB1	793	58	950	22	0.33399	117	10042	28	0.003663	87	0.00847458	81	65.5
SETDB1	9869	85	84.4673	71	0.422056	64	1054	72	0.018315	53	0.016129	51	66
RCAN1	1827	69	950	23	0.34673	113	7312	33	0.003663	88	0.00970874	73	66.5
CFB	629	51	21.6561	93	0.395186	86	360	90	0.00732601	77	0.0408163	7	67.3333
CEBPZ	10153	112	43.3372	81	0.452043	42	934	77	0.014652	59	0.0199005	34	67.5
SRI	6717	45	1.93426	102	0.439172	50	62	101	0.018315	54	0.0157233	53	67.5
ARFIP2	23647	102	950	25	0.354951	111	5922	36	0.003663	89	0.0178571	43	67.6667
ATN1	1822	64	55.1796	75	0.447669	43	1208	67	0.010989	66	0.00655022	91	67.6667
MAOA	4128	55	166.143	47	0.411479	74	1690	58	0.003663	90	0.00769231	86	68.3333
PLXNB1	5364	89	24.5733	90	0.414495	70	632	84	0.014652	60	0.0232558	24	69.5
MTR	4548	90	95.7922	65	0.396726	80	1464	63	0.010989	67	0.0150754	56	70.1667
SNAP25	6616	27	8.11781	99	0.437661	51	188	97	0.010989	68	0.00699301	88	71.6667
BCL11B	64919	65	13.2727	96	0.429536	56	188	99	0.010989	69	0.0163043	50	72.5
MMEL1	79258	113	24.5733	91	0.414495	71	632	85	0.014652	61	0.0277778	15	72.6667
GAD1	2571	50	98.506	61	0.411147	75	1706	57	0.003663	91	0.00362319	102	72.6667
ECT	100379198	129	45.97	80	0.41551	69	836	80	0.00732601	78	0.0571429	2	73
GRIK2	2898	53	950	21	0.286116	120	10388	27	0	109	0	109	73.1667
XBP1	7494	36	23.5067	92	0.422757	63	540	88	0.010989	70	0.00631579	92	73.5
SLC6A3	6531	25	115.138	52	0.371533	102	898	79	0.003663	92	0.00613497	94	74
NEUROD1	4760	54	112.991	54	0.375369	99	1046	74	0.00732601	79	0.00701754	87	74.5
OGG1	4968	59	0.609481	110	0.423813	62	18	110	0.010989	71	0.0176471	44	76
UCP2	7351	82	32.8771	86	0.432088	55	672	82	0.00732601	80	0.0108696	71	76
PDZD2	23037	117	6.35585	100	0.43393	54	188	98	0.029304	44	0.0167715	46	76.5
PRPF6	24148	91	42.0755	82	0.421358	65	550	87	0.010989	72	0.0132743	62	76.5
BDNF-AS	497258	121	184.616	45	0.426298	60	4288	44	0.003663	93	0.00191571	108	78.5
SLURP1	57152	100	83.0011	72	0.427372	59	930	78	0.00732601	81	0.00823045	84	79
RAB11A	8766	35	93.9548	67	0.369644	108	1222	66	0.003663	94	0.00228833	107	79.5
DCPS	28960	103	36.609	85	0.390337	88	346	91	0.010989	73	0.0186335	40	80
RRS1	23212	118	950	27	0.334209	116	8328	30	0.003663	95	0.00578035	96	80.3333
PACSIN1	29993	98	52.4882	77	0.372348	101	1054	73	0.003663	96	0.0188679	39	80.6667
ARFGEF2	10564	57	0	113	0.338656	115	0	125	0.00732601	82	0.0425532	5	82.8333
TGM1	7051	79	3.14439	101	0.351277	112	20	109	0.00732601	83	0.0227273	26	85
TAF4	6874	92	32.8329	87	0.403328	76	772	81	0.003663	97	0.00869565	80	85.5
BHLHE23	128408	119	12.4769	97	0.386778	90	274	95	0.003663	98	0.027027	17	86
MARK1	4139	97	39.019	83	0.40269	77	560	86	0.010989	74	0.00239234	104	86.8333
DRD1	1812	26	38.4837	84	0.355944	110	222	96	0	110	0	110	89.3333
ELK3	2004	95	28.3524	89	0.393963	87	330	92	0.00732601	84	0.00617284	93	90
HCRT	3060	61	0	115	0.412146	73	0	117	0.003663	99	0.00671141	90	92.5
CFP	5199	80	53.163	76	0.380134	94	656	83	0	111	0	111	92.5
ADORA2A	135	30	0	112	0.376201	98	0	120	0.003663	100	0.00534759	99	93.1667
MAOB	4129	47	12.3027	98	0.37454	100	284	94	0	112	0	112	93.8333
CALB2	794	77	30.2101	88	0.332897	118	174	100	0.003663	101	0.00793651	85	94.8333
CYP4V2	285440	120	0	126	0.380988	92	0	118	0.003663	102	0.0243902	21	96.5
MARS1	4141	88	1.73896	103	0.396417	81	50	102	0.003663	103	0.0035461	103	96.6667
GSC-DT	108868751	130	100.672	59	0.371533	103	952	76	0	114	0	114	99.3333
DEFA1	1667	104	1.73896	104	0.396417	82	50	103	0.003663	104	0.00235849	105	100.333
C9orf72	203228	29	0	111	509	125	0	111	0	113	0	113	100.333
DEFA1B	728358	109	1.73896	105	0.396417	83	50	104	0.003663	105	0.00235849	106	102
SAMD11	148398	127	1.73896	106	0.396417	84	50	105	0.003663	106	0.00574713	97	104.167
FAAH	2166	101	1.04966	108	0.400472	78	20	108	0	115	0	115	104.167
MROS	8011	128	1.73896	107	0.396417	85	50	106	0.003663	107	0.00561798	98	105.167
SLC2A3	6515	67	0	116	0.370721	104	0	121	0	116	0	116	106.667
DPYSL2	1808	60	0	114	0.320126	119	0	126	0	118	0	118	109.167
PPIF	10105	76	0	117	0.370721	105	0	122	0	119	0	119	109.667
HPCA	3208	81	0	118	509	126	0	112	0	117	0	117	111.833
RIEG2	6012	123	0	127	0.376479	97	0	119	0.003663	108	0.00510204	100	112.333
EBPL	84650	122	0.932056	109	0.369913	107	24	107	0	121	0	121	114.5
JPH3	57338	86	0	119	0.346259	114	0	124	0	122	0	122	114.5
VPS13A	23230	96	0	122	509	127	0	113	0	120	0	120	116.333
TBX18	9096	87	0	120	0	121	0	127	0	124	0	124	117.167
IP6K2	51447	93	0	121	0	122	0	128	0	126	0	126	119.333
CPLX2	10814	108	0	124	509	128	0	114	0	123	0	123	120
KMO	8564	114	0	125	509	129	0	115	0	125	0	125	122.167
SLC2A14	144195	124	0	128	0.370721	106	0	123	0	128	0	128	122.833
SLC29A1	2030	106	0	123	0	123	0	129	0	129	0	129	123.167
AADAT	51166	125	0	129	509	130	0	116	0	127	0	127	125.667
TUNAR	100507043	126	0	130	0	124	0	130	0	130	0	130	128.333

## Sheet: Table S4
Supplementary Table 4. Predicted biological functions of the identified top-10 high priority genes/proteins in terms of Gene Ontology via STRING database v11.
Term ID	Term description	False discovery rate*	Gene name
GO:1902952	Positive regulation of dendritic spine maintenance	0.00092	APOE, INS
GO:1905908	Positive regulation of amyloid fibril formation	0.00092	APOE, PSEN1
GO:1990535	Neuron projection maintenance	0.0021	PSEN1, INS
GO:0055089	Fatty acid homeostasis	0.0039	APOE, INS
GO:0042982	Amyloid precursor protein metabolic process	0.0048	APOE, PSEN1
GO:1902004	Positive regulation of amyloid-beta formation	0.0051	APOE, SP1
GO:0010888	Negative regulation of lipid storage	0.0054	LEP, IL6
GO:0051000	Positive regulation of nitric-oxide synthase activity	0.0058	APOE, INS
GO:1900273	Positive regulation of long-term synaptic potentiation	0.0060	SQSTM1, INS
GO:0090335	Regulation of brown fat cell differentiation	0.0064	LEP, INS
Note. False discovery rate* - shown are p-values corrected for multiple testing within each category using the Benjamini–Hochberg procedure.

## Sheet: Table S5
Supplementary Table 5. The final associative network include the top-10 high-priority candidate genes for inverse comorbidity and apoptotic genes (n=78)
Symbol	GeneID	description	Comment
APOE	348	apolipoprotein E	Top 10 of HD
IL6	3569	interleukin 6	Top 10 of HD
BDNF	627	brain derived neurotrophic factor	Top 10 of HD
LEP	3952	leptin	Top 10 of HD
INS	3630	insulin	Top 10 of HD
SP1	6667	Sp1 transcription factor	Top 10 of HD
PSEN1	5663	presenilin 1	Top 10 of HD
HTT	3064	huntingtin	Top 10 of HD
SQSTM1	8878	sequestosome 1	Top 10 of HD
HSPA4	3308	heat shock protein family A (Hsp70) member 4	Top 10 of HD
TP53	7157	tumor protein p53	Apoptosis
TNF	7124	tumor necrosis factor	Apoptosis
KRAS	3845	KRAS proto-oncogene, GTPase	Apoptosis
AKT1	207	AKT serine/threonine kinase 1	Apoptosis
NFKB1	4790	nuclear factor kappa B subunit 1	Apoptosis
BCL2	596	BCL2 apoptosis regulator	Apoptosis
MAPK1	5594	mitogen-activated protein kinase 1	Apoptosis
PIK3CA	5290	phosphatidylinositol-4,5-bisphosphate 3-kinase catalytic subunit alpha	Apoptosis
ATM	472	ATM serine/threonine kinase	Apoptosis
RELA	5970	RELA proto-oncogene, NF-kB subunit	Apoptosis
FAS	355	Fas cell surface death receptor	Apoptosis
PARP1	142	poly(ADP-ribose) polymerase 1	Apoptosis
CASP3	836	caspase 3	Apoptosis
MAPK3	5595	mitogen-activated protein kinase 3	Apoptosis
TNFSF10	8743	TNF superfamily member 10	Apoptosis
LMNA	4000	lamin A/C	Apoptosis
JUN	3725	Jun proto-oncogene, AP-1 transcription factor subunit	Apoptosis
BAX	581	BCL2 associated X, apoptosis regulator	Apoptosis
CASP8	841	caspase 8	Apoptosis
MAPK8	5599	mitogen-activated protein kinase 8	Apoptosis
HRAS	3265	HRas proto-oncogene, GTPase	Apoptosis
MCL1	4170	MCL1 apoptosis regulator, BCL2 family member	Apoptosis
TNFRSF1A	7132	TNF receptor superfamily member 1A	Apoptosis
FASLG	356	Fas ligand	Apoptosis
BCL2L1	598	BCL2 like 1	Apoptosis
PIK3R1	5295	phosphoinositide-3-kinase regulatory subunit 1	Apoptosis
XIAP	331	X-linked inhibitor of apoptosis	Apoptosis
NRAS	4893	NRAS proto-oncogene, GTPase	Apoptosis
RAF1	5894	Raf-1 proto-oncogene, serine/threonine kinase	Apoptosis
NFKBIA	4792	NFKB inhibitor alpha	Apoptosis
BCL2L11	10018	BCL2 like 11	Apoptosis
IKBKB	3551	inhibitor of nuclear factor kappa B kinase subunit beta	Apoptosis
NGF	4803	nerve growth factor	Apoptosis
FOS	2353	Fos proto-oncogene, AP-1 transcription factor subunit	Apoptosis
NTRK1	4914	neurotrophic receptor tyrosine kinase 1	Apoptosis
ACTB	60	actin beta	Apoptosis
CASP9	842	caspase 9	Apoptosis
IKBKG	8517	inhibitor of nuclear factor kappa B kinase regulatory subunit gamma	Apoptosis
TNFRSF10B	8795	TNF receptor superfamily member 10b	Apoptosis
CTSB	1508	cathepsin B	Apoptosis
CHUK	1147	component of inhibitor of nuclear factor kappa B kinase complex	Apoptosis
GZMB	3002	granzyme B	Apoptosis
CTSD	1509	cathepsin D	Apoptosis
RIPK1	8737	receptor interacting serine/threonine kinase 1	Apoptosis
TRAF2	7186	TNF receptor associated factor 2	Apoptosis
AIFM1	9131	apoptosis inducing factor mitochondria associated 1	Apoptosis
AKT2	208	AKT serine/threonine kinase 2	Apoptosis
BAK1	578	BCL2 antagonist/killer 1	Apoptosis
ATF4	468	activating transcription factor 4	Apoptosis
ERN1	2081	endoplasmic reticulum to nucleus signaling 1	Apoptosis
DDIT3	1649	DNA damage inducible transcript 3	Apoptosis
CTSL	1514	cathepsin L	Apoptosis
MAP3K5	4217	mitogen-activated protein kinase kinase kinase 5	Apoptosis
TNFRSF10A	8797	TNF receptor superfamily member 10a	Apoptosis
BID	637	BH3 interacting domain death agonist	Apoptosis
BBC3	27113	BCL2 binding component 3	Apoptosis
EIF2AK3	9451	eukaryotic translation initiation factor 2 alpha kinase 3	Apoptosis
APAF1	317	apoptotic peptidase activating factor 1	Apoptosis
ACTG1	71	actin gamma 1	Apoptosis
CASP7	840	caspase 7	Apoptosis
AKT3	10000	AKT serine/threonine kinase 3	Apoptosis
PIK3CB	5291	phosphatidylinositol-4,5-bisphosphate 3-kinase catalytic subunit beta	Apoptosis
PIK3CD	5293	phosphatidylinositol-4,5-bisphosphate 3-kinase catalytic subunit delta	Apoptosis
TUBA1A	7846	tubulin alpha 1a	Apoptosis
CASP2	835	caspase 2	Apoptosis
TRAF1	7185	TNF receptor associated factor 1	Apoptosis
CYCS	54205	cytochrome c, somatic	Apoptosis
IL3	3562	interleukin 3	Apoptosis
PMAIP1	5366	phorbol-12-myristate-13-acetate-induced protein 1	Apoptosis
CASP6	839	caspase 6	Apoptosis
PTPN13	5783	protein tyrosine phosphatase non-receptor type 13	Apoptosis
PIK3R2	5296	phosphoinositide-3-kinase regulatory subunit 2	Apoptosis
TUBA1B	10376	tubulin alpha 1b	Apoptosis
TRADD	8717	TNFRSF1A associated via death domain	Apoptosis
BCL2A1	597	BCL2 related protein A1	Apoptosis
DFFB	1677	DNA fragmentation factor subunit beta	Apoptosis
DFFA	1676	DNA fragmentation factor subunit alpha	Apoptosis
ENDOG	2021	endonuclease G	Apoptosis

## Sheet: Table S6
Supplementary Table 6. KEGG pathways for 88 genes of the final associative network
GroupID	Category	Term	Description	LogP	Log(q-value)	InTerm_InList	Genes	Symbols
1_Summary	KEGG Pathway	hsa04210	Apoptosis	-100	-95.6505	78/136	60,71,142,207,208,317,331,355,356,468,472,578,581,596,597,598,637,835,836,839,840,841,842,1147,1508,1509,1514,1649,1676,1677,2021,2081,2353,3002,3265,3551,3562,3725,3845,4000,4170,4217,4790,4792,4803,4893,4914,5290,5291,5293,5295,5296,5366,5594,5595,5599,5783,5894,5970,7124,7132,7157,7185,7186,7846,8517,8717,8737,8743,8795,8797,9131,9451,10000,10018,10376,27113,54205	ACTB,ACTG1,PARP1,AKT1,AKT2,APAF1,XIAP,FAS,FASLG,ATF4,ATM,BAK1,BAX,BCL2,BCL2A1,BCL2L1,BID,CASP2,CASP3,CASP6,CASP7,CASP8,CASP9,CHUK,CTSB,CTSD,CTSL,DDIT3,DFFA,DFFB,ENDOG,ERN1,FOS,GZMB,HRAS,IKBKB,IL3,JUN,KRAS,LMNA,MCL1,MAP3K5,NFKB1,NFKBIA,NGF,NRAS,NTRK1,PIK3CA,PIK3CB,PIK3CD,PIK3R1,PIK3R2,PMAIP1,MAPK1,MAPK3,MAPK8,PTPN13,RAF1,RELA,TNF,TNFRSF1A,TP53,TRAF1,TRAF2,TUBA1A,IKBKG,TRADD,RIPK1,TNFSF10,TNFRSF10B…
3_Summary	KEGG Pathway	hsa05417	Lipid and atherosclerosis	-82.6958	-78.8235	49/215	207,208,317,355,356,468,581,596,598,637,836,839,840,841,842,1147,1649,2081,2353,3265,3308,3551,3569,3725,3845,4217,4790,4792,4893,5290,5291,5293,5295,5296,5594,5595,5599,5970,7124,7132,7157,7186,8517,8743,8795,8797,9451,10000,54205,472,578,5894,8717,8737,348,3630,5663,7846,10376,331,3562,4914,5366,6667,7185,10018,27113,60,71,3952,1509,9131	AKT1,AKT2,APAF1,FAS,FASLG,ATF4,BAX,BCL2,BCL2L1,BID,CASP3,CASP6,CASP7,CASP8,CASP9,CHUK,DDIT3,ERN1,FOS,HRAS,HSPA4,IKBKB,IL6,JUN,KRAS,MAP3K5,NFKB1,NFKBIA,NRAS,PIK3CA,PIK3CB,PIK3CD,PIK3R1,PIK3R2,MAPK1,MAPK3,MAPK8,RELA,TNF,TNFRSF1A,TP53,TRAF2,IKBKG,TNFSF10,TNFRSF10B,TNFRSF10A,EIF2AK3,AKT3,CYCS,ATM,BAK1,RAF1,TRADD,RIPK1,APOE,INS,PSEN1,TUBA1A,TUBA1B,XIAP,IL3,NTRK1,PMAIP1,SP1,TRAF1,BCL2L11,BBC3,ACTB,ACTG…
3_Member	KEGG Pathway	hsa05200	Pathways in cancer	-58.3155	-54.966	47/531	207,208,317,331,355,356,578,581,596,598,637,836,840,841,842,1147,2353,3265,3551,3562,3569,3725,3845,4790,4792,4893,4914,5290,5291,5293,5295,5296,5366,5594,5595,5599,5894,5970,6667,7157,7185,7186,8517,10000,10018,27113,54205	AKT1,AKT2,APAF1,XIAP,FAS,FASLG,BAK1,BAX,BCL2,BCL2L1,BID,CASP3,CASP7,CASP8,CASP9,CHUK,FOS,HRAS,IKBKB,IL3,IL6,JUN,KRAS,NFKB1,NFKBIA,NRAS,NTRK1,PIK3CA,PIK3CB,PIK3CD,PIK3R1,PIK3R2,PMAIP1,MAPK1,MAPK3,MAPK8,RAF1,RELA,SP1,TP53,TRAF1,TRAF2,IKBKG,AKT3,BCL2L11,BBC3,CYCS
3_Member	KEGG Pathway	hsa05010	Alzheimer disease	-55.4487	-52.4215	42/384	207,208,317,348,355,468,637,836,840,841,842,1147,1649,2081,3265,3551,3569,3630,3845,4217,4790,4893,5290,5291,5293,5295,5296,5594,5595,5599,5663,5894,5970,7124,7132,7186,7846,8517,9451,10000,10376,54205	AKT1,AKT2,APAF1,APOE,FAS,ATF4,BID,CASP3,CASP7,CASP8,CASP9,CHUK,DDIT3,ERN1,HRAS,IKBKB,IL6,INS,KRAS,MAP3K5,NFKB1,NRAS,PIK3CA,PIK3CB,PIK3CD,PIK3R1,PIK3R2,MAPK1,MAPK3,MAPK8,PSEN1,RAF1,RELA,TNF,TNFRSF1A,TRAF2,TUBA1A,IKBKG,EIF2AK3,AKT3,TUBA1B,CYCS
3_Member	KEGG Pathway	hsa05222	Small cell lung cancer	-45.002	-42.2088	26/92	207,208,317,331,578,581,596,598,836,842,1147,3551,4790,4792,5290,5291,5293,5295,5296,5970,7157,7185,7186,8517,10000,54205	AKT1,AKT2,APAF1,XIAP,BAK1,BAX,BCL2,BCL2L1,CASP3,CASP9,CHUK,IKBKB,NFKB1,NFKBIA,PIK3CA,PIK3CB,PIK3CD,PIK3R1,PIK3R2,RELA,TP53,TRAF1,TRAF2,IKBKG,AKT3,CYCS
5_Summary	KEGG Pathway	hsa04668	TNF signaling pathway	-55.9705	-52.8763	32/112	207,208,355,468,836,840,841,1147,2353,3551,3569,3725,4217,4790,4792,5290,5291,5293,5295,5296,5594,5595,5599,5970,7124,7132,7185,7186,8517,8717,8737,10000,60,71,472,581,596,598,7157,8878,54205,331,3265,3845,4893,356,5894,1514,3562,4170,5783,10018,842,627,4803,4914,6667,597,3630,3952,1509,1508,835,3002,317,1649,9451,9131,5663,142	AKT1,AKT2,FAS,ATF4,CASP3,CASP7,CASP8,CHUK,FOS,IKBKB,IL6,JUN,MAP3K5,NFKB1,NFKBIA,PIK3CA,PIK3CB,PIK3CD,PIK3R1,PIK3R2,MAPK1,MAPK3,MAPK8,RELA,TNF,TNFRSF1A,TRAF1,TRAF2,IKBKG,TRADD,RIPK1,AKT3,ACTB,ACTG1,ATM,BAX,BCL2,BCL2L1,TP53,SQSTM1,CYCS,XIAP,HRAS,KRAS,NRAS,FASLG,RAF1,CTSL,IL3,MCL1,PTPN13,BCL2L11,CASP9,BDNF,NGF,NTRK1,SP1,BCL2A1,INS,LEP,CTSD,CTSB,CASP2,GZMB,APAF1,DDIT3,EIF2AK3,AIFM1,PSEN1,PARP1
8_Summary	KEGG Pathway	hsa04722	Neurotrophin signaling pathway	-50.4563	-47.5982	30/119	207,208,356,468,581,596,627,3265,3551,3725,3845,4217,4790,4792,4803,4893,4914,5290,5291,5293,5295,5296,5594,5595,5599,5663,5894,5970,7157,10000,578,836,842,2353,5366,10018,27113,54205,637,1509,7124,7132,7186,8717,598,1147,8517,3630,841,3569,3562,4170,8737,8743,8795,8797,472,597,60,71,1649,6667,1508,1514,2081,8878,9451,7185,355,142,3002,839,840,3952,9131,331,4000,348,7846,10376,5783	AKT1,AKT2,FASLG,ATF4,BAX,BCL2,BDNF,HRAS,IKBKB,JUN,KRAS,MAP3K5,NFKB1,NFKBIA,NGF,NRAS,NTRK1,PIK3CA,PIK3CB,PIK3CD,PIK3R1,PIK3R2,MAPK1,MAPK3,MAPK8,PSEN1,RAF1,RELA,TP53,AKT3,BAK1,CASP3,CASP9,FOS,PMAIP1,BCL2L11,BBC3,CYCS,BID,CTSD,TNF,TNFRSF1A,TRAF2,TRADD,BCL2L1,CHUK,IKBKG,INS,CASP8,IL6,IL3,MCL1,RIPK1,TNFSF10,TNFRSF10B,TNFRSF10A,ATM,BCL2A1,ACTB,ACTG1,DDIT3,SP1,CTSB,CTSL,ERN1,SQSTM1,EIF2AK3,TRAF1,FAS,PAR…
8_Member	KEGG Pathway	hsa05210	Colorectal cancer	-48.2301	-45.4121	27/86	207,208,578,581,596,836,842,2353,3265,3725,3845,4893,5290,5291,5293,5295,5296,5366,5594,5595,5599,5894,7157,10000,10018,27113,54205	AKT1,AKT2,BAK1,BAX,BCL2,CASP3,CASP9,FOS,HRAS,JUN,KRAS,NRAS,PIK3CA,PIK3CB,PIK3CD,PIK3R1,PIK3R2,PMAIP1,MAPK1,MAPK3,MAPK8,RAF1,TP53,AKT3,BCL2L11,BBC3,CYCS
8_Member	KEGG Pathway	hsa05220	Chronic myeloid leukemia	-42.8151	-40.0889	24/76	207,208,578,581,598,1147,3265,3551,3845,4790,4792,4893,5290,5291,5293,5295,5296,5594,5595,5894,5970,7157,8517,10000	AKT1,AKT2,BAK1,BAX,BCL2L1,CHUK,HRAS,IKBKB,KRAS,NFKB1,NFKBIA,NRAS,PIK3CA,PIK3CB,PIK3CD,PIK3R1,PIK3R2,MAPK1,MAPK3,RAF1,RELA,TP53,IKBKG,AKT3
8_Member	KEGG Pathway	hsa05215	Prostate cancer	-42.0758	-39.3795	25/97	207,208,468,596,842,1147,3265,3551,3630,3845,4790,4792,4893,5290,5291,5293,5295,5296,5594,5595,5894,5970,7157,8517,10000	AKT1,AKT2,ATF4,BCL2,CASP9,CHUK,HRAS,IKBKB,INS,KRAS,NFKB1,NFKBIA,NRAS,PIK3CA,PIK3CB,PIK3CD,PIK3R1,PIK3R2,MAPK1,MAPK3,RAF1,RELA,TP53,IKBKG,AKT3
8_Member	KEGG Pathway	hsa05212	Pancreatic cancer	-40.4942	-37.8437	23/76	207,208,578,581,598,842,1147,3551,3845,4790,5290,5291,5293,5295,5296,5594,5595,5599,5894,5970,7157,8517,10000	AKT1,AKT2,BAK1,BAX,BCL2L1,CASP9,CHUK,IKBKB,KRAS,NFKB1,PIK3CA,PIK3CB,PIK3CD,PIK3R1,PIK3R2,MAPK1,MAPK3,MAPK8,RAF1,RELA,TP53,IKBKG,AKT3
8_Member	KEGG Pathway	hsa05221	Acute myeloid leukemia	-37.2947	-34.7582	21/67	207,208,597,1147,3265,3551,3562,3845,4790,4893,5290,5291,5293,5295,5296,5594,5595,5894,5970,8517,10000	AKT1,AKT2,BCL2A1,CHUK,HRAS,IKBKB,IL3,KRAS,NFKB1,NRAS,PIK3CA,PIK3CB,PIK3CD,PIK3R1,PIK3R2,MAPK1,MAPK3,RAF1,RELA,IKBKG,AKT3
8_Member	KEGG Pathway	hsa05235	PD-L1 expression and PD-1 checkpoint pathway in cancer	-36.4748	-33.9704	22/89	207,208,1147,2353,3265,3551,3725,3845,4790,4792,4893,5290,5291,5293,5295,5296,5594,5595,5894,5970,8517,10000	AKT1,AKT2,CHUK,FOS,HRAS,IKBKB,JUN,KRAS,NFKB1,NFKBIA,NRAS,PIK3CA,PIK3CB,PIK3CD,PIK3R1,PIK3R2,MAPK1,MAPK3,RAF1,RELA,IKBKG,AKT3
8_Member	KEGG Pathway	hsa05203	Viral carcinogenesis	-33.2908	-30.8956	25/204	468,578,581,836,841,3265,3725,3845,4790,4792,4893,5290,5291,5293,5295,5296,5366,5594,5595,5970,7157,7185,7186,8517,8717	ATF4,BAK1,BAX,CASP3,CASP8,HRAS,JUN,KRAS,NFKB1,NFKBIA,NRAS,PIK3CA,PIK3CB,PIK3CD,PIK3R1,PIK3R2,PMAIP1,MAPK1,MAPK3,RELA,TP53,TRAF1,TRAF2,IKBKG,TRADD
8_Member	KEGG Pathway	hsa05213	Endometrial cancer	-31.8284	-29.4746	18/58	207,208,578,581,842,3265,3845,4893,5290,5291,5293,5295,5296,5594,5595,5894,7157,10000	AKT1,AKT2,BAK1,BAX,CASP9,HRAS,KRAS,NRAS,PIK3CA,PIK3CB,PIK3CD,PIK3R1,PIK3R2,MAPK1,MAPK3,RAF1,TP53,AKT3
8_Member	KEGG Pathway	hsa05208	Chemical carcinogenesis - reactive oxygen species	-30.5127	-28.1938	24/223	207,208,1147,2353,3265,3551,3725,3845,4217,4790,4792,4893,5290,5291,5293,5295,5296,5594,5595,5599,5894,5970,8517,10000	AKT1,AKT2,CHUK,FOS,HRAS,IKBKB,JUN,KRAS,MAP3K5,NFKB1,NFKBIA,NRAS,PIK3CA,PIK3CB,PIK3CD,PIK3R1,PIK3R2,MAPK1,MAPK3,MAPK8,RAF1,RELA,IKBKG,AKT3
8_Member	KEGG Pathway	hsa05223	Non-small cell lung cancer	-29.8777	-27.5774	18/72	207,208,578,581,842,3265,3845,4893,5290,5291,5293,5295,5296,5594,5595,5894,7157,10000	AKT1,AKT2,BAK1,BAX,CASP9,HRAS,KRAS,NRAS,PIK3CA,PIK3CB,PIK3CD,PIK3R1,PIK3R2,MAPK1,MAPK3,RAF1,TP53,AKT3
8_Member	KEGG Pathway	hsa05205	Proteoglycans in cancer	-27.8853	-25.6362	22/205	60,71,207,208,355,356,836,1514,3265,3845,4893,5290,5291,5293,5295,5296,5594,5595,5894,7124,7157,10000	ACTB,ACTG1,AKT1,AKT2,FAS,FASLG,CASP3,CTSL,HRAS,KRAS,NRAS,PIK3CA,PIK3CB,PIK3CD,PIK3R1,PIK3R2,MAPK1,MAPK3,RAF1,TNF,TP53,AKT3
8_Member	KEGG Pathway	hsa05218	Melanoma	-27.7361	-25.4972	17/72	207,208,578,581,3265,3845,4893,5290,5291,5293,5295,5296,5594,5595,5894,7157,10000	AKT1,AKT2,BAK1,BAX,HRAS,KRAS,NRAS,PIK3CA,PIK3CB,PIK3CD,PIK3R1,PIK3R2,MAPK1,MAPK3,RAF1,TP53,AKT3
8_Member	KEGG Pathway	hsa05224	Breast cancer	-27.4649	-25.236	20/147	207,208,578,581,2353,3265,3725,3845,4893,5290,5291,5293,5295,5296,5594,5595,5894,6667,7157,10000	AKT1,AKT2,BAK1,BAX,FOS,HRAS,JUN,KRAS,NRAS,PIK3CA,PIK3CB,PIK3CD,PIK3R1,PIK3R2,MAPK1,MAPK3,RAF1,SP1,TP53,AKT3
8_Member	KEGG Pathway	hsa05214	Glioma	-27.3988	-25.1765	17/75	207,208,578,581,3265,3845,4893,5290,5291,5293,5295,5296,5594,5595,5894,7157,10000	AKT1,AKT2,BAK1,BAX,HRAS,KRAS,NRAS,PIK3CA,PIK3CB,PIK3CD,PIK3R1,PIK3R2,MAPK1,MAPK3,RAF1,TP53,AKT3
8_Member	KEGG Pathway	hsa05231	Choline metabolism in cancer	-27.2066	-24.997	18/98	207,208,2353,3265,3725,3845,4893,5290,5291,5293,5295,5296,5594,5595,5599,5894,6667,10000	AKT1,AKT2,FOS,HRAS,JUN,KRAS,NRAS,PIK3CA,PIK3CB,PIK3CD,PIK3R1,PIK3R2,MAPK1,MAPK3,MAPK8,RAF1,SP1,AKT3
8_Member	KEGG Pathway	hsa05225	Hepatocellular carcinoma	-26.2481	-24.0689	20/168	60,71,207,208,578,581,598,3265,3845,4893,5290,5291,5293,5295,5296,5594,5595,5894,7157,10000	ACTB,ACTG1,AKT1,AKT2,BAK1,BAX,BCL2L1,HRAS,KRAS,NRAS,PIK3CA,PIK3CB,PIK3CD,PIK3R1,PIK3R2,MAPK1,MAPK3,RAF1,TP53,AKT3
8_Member	KEGG Pathway	hsa05230	Central carbon metabolism in cancer	-25.8512	-23.6865	16/70	207,208,3265,3845,4893,4914,5290,5291,5293,5295,5296,5594,5595,5894,7157,10000	AKT1,AKT2,HRAS,KRAS,NRAS,NTRK1,PIK3CA,PIK3CB,PIK3CD,PIK3R1,PIK3R2,MAPK1,MAPK3,RAF1,TP53,AKT3
8_Member	KEGG Pathway	hsa05207	Chemical carcinogenesis - receptor activation	-25.8419	-23.68	21/212	207,208,331,468,596,2353,3265,3725,3845,4790,4893,5290,5291,5293,5295,5296,5594,5595,5894,5970,10000	AKT1,AKT2,XIAP,ATF4,BCL2,FOS,HRAS,JUN,KRAS,NFKB1,NRAS,PIK3CA,PIK3CB,PIK3CD,PIK3R1,PIK3R2,MAPK1,MAPK3,RAF1,RELA,AKT3
8_Member	KEGG Pathway	hsa05211	Renal cell carcinoma	-23.8765	-21.7847	15/69	207,208,3265,3725,3845,4893,5290,5291,5293,5295,5296,5594,5595,5894,10000	AKT1,AKT2,HRAS,JUN,KRAS,NRAS,PIK3CA,PIK3CB,PIK3CD,PIK3R1,PIK3R2,MAPK1,MAPK3,RAF1,AKT3
8_Member	KEGG Pathway	hsa05226	Gastric cancer	-23.7223	-21.64	18/149	207,208,578,581,596,3265,3845,4893,5290,5291,5293,5295,5296,5594,5595,5894,7157,10000	AKT1,AKT2,BAK1,BAX,BCL2,HRAS,KRAS,NRAS,PIK3CA,PIK3CB,PIK3CD,PIK3R1,PIK3R2,MAPK1,MAPK3,RAF1,TP53,AKT3
8_Member	KEGG Pathway	hsa05206	MicroRNAs in cancer	-20.821	-18.8332	20/310	472,578,596,836,3265,3551,3845,4170,4790,4893,5290,5291,5293,5295,5296,5594,5595,5894,7157,10018	ATM,BAK1,BCL2,CASP3,HRAS,IKBKB,KRAS,MCL1,NFKB1,NRAS,PIK3CA,PIK3CB,PIK3CD,PIK3R1,PIK3R2,MAPK1,MAPK3,RAF1,TP53,BCL2L11
9_Summary	KEGG Pathway	hsa05022	Pathways of neurodegeneration - multiple diseases	-42.671	-39.955	37/476	317,355,356,468,578,581,596,598,627,637,836,840,841,842,1649,2081,3064,3265,3569,3845,4217,4790,4893,5594,5595,5599,5663,5894,5970,7124,7132,7186,7846,8878,9451,10376,54205,60,71,7157,5290,5291,5293,5295,5296,6667,27113	APAF1,FAS,FASLG,ATF4,BAK1,BAX,BCL2,BCL2L1,BDNF,BID,CASP3,CASP7,CASP8,CASP9,DDIT3,ERN1,HTT,HRAS,IL6,KRAS,MAP3K5,NFKB1,NRAS,MAPK1,MAPK3,MAPK8,PSEN1,RAF1,RELA,TNF,TNFRSF1A,TRAF2,TUBA1A,SQSTM1,EIF2AK3,TUBA1B,CYCS,ACTB,ACTG1,TP53,PIK3CA,PIK3CB,PIK3CD,PIK3R1,PIK3R2,SP1,BBC3
9_Member	KEGG Pathway	hsa05022	Pathways of neurodegeneration - multiple diseases	-42.671	-39.955	37/476	317,355,356,468,578,581,596,598,627,637,836,840,841,842,1649,2081,3064,3265,3569,3845,4217,4790,4893,5594,5595,5599,5663,5894,5970,7124,7132,7186,7846,8878,9451,10376,54205	APAF1,FAS,FASLG,ATF4,BAK1,BAX,BCL2,BCL2L1,BDNF,BID,CASP3,CASP7,CASP8,CASP9,DDIT3,ERN1,HTT,HRAS,IL6,KRAS,MAP3K5,NFKB1,NRAS,MAPK1,MAPK3,MAPK8,PSEN1,RAF1,RELA,TNF,TNFRSF1A,TRAF2,TUBA1A,SQSTM1,EIF2AK3,TUBA1B,CYCS
9_Member	KEGG Pathway	hsa05014	Amyotrophic lateral sclerosis	-22.3191	-20.2707	22/364	60,71,317,468,581,596,598,637,836,842,1649,2081,4217,7124,7132,7157,7186,7846,8878,9451,10376,54205	ACTB,ACTG1,APAF1,ATF4,BAX,BCL2,BCL2L1,BID,CASP3,CASP9,DDIT3,ERN1,MAP3K5,TNF,TNFRSF1A,TP53,TRAF2,TUBA1A,SQSTM1,EIF2AK3,TUBA1B,CYCS
9_Member	KEGG Pathway	hsa05020	Prion disease	-21.9279	-19.8965	20/273	317,468,581,836,842,1649,3569,5290,5291,5293,5295,5296,5594,5595,5599,7124,7846,9451,10376,54205	APAF1,ATF4,BAX,CASP3,CASP9,DDIT3,IL6,PIK3CA,PIK3CB,PIK3CD,PIK3R1,PIK3R2,MAPK1,MAPK3,MAPK8,TNF,TUBA1A,EIF2AK3,TUBA1B,CYCS
9_Member	KEGG Pathway	hsa05016	Huntington disease	-16.5858	-14.7729	17/306	317,581,627,836,841,842,2081,3064,4217,5599,6667,7157,7186,7846,10376,27113,54205	APAF1,BAX,BDNF,CASP3,CASP8,CASP9,ERN1,HTT,MAP3K5,MAPK8,SP1,TP53,TRAF2,TUBA1A,TUBA1B,BBC3,CYCS
9_Member	KEGG Pathway	hsa05012	Parkinson disease	-14.7429	-13.002	15/266	317,468,581,598,836,842,1649,2081,4217,5599,7157,7846,9451,10376,54205	APAF1,ATF4,BAX,BCL2L1,CASP3,CASP9,DDIT3,ERN1,MAP3K5,MAPK8,TP53,TUBA1A,EIF2AK3,TUBA1B,CYCS
10_Summary	KEGG Pathway	hsa04010	MAPK signaling pathway	-41.3277	-38.6503	32/294	207,208,355,356,468,627,836,1147,1649,2353,3265,3551,3630,3725,3845,4217,4790,4803,4893,4914,5594,5595,5599,5894,5970,7124,7132,7157,7186,8517,8717,10000,596,2081,3562,3569,3952,5290,5663,8737,8795,8797,8878	AKT1,AKT2,FAS,FASLG,ATF4,BDNF,CASP3,CHUK,DDIT3,FOS,HRAS,IKBKB,INS,JUN,KRAS,MAP3K5,NFKB1,NGF,NRAS,NTRK1,MAPK1,MAPK3,MAPK8,RAF1,RELA,TNF,TNFRSF1A,TP53,TRAF2,IKBKG,TRADD,AKT3,BCL2,ERN1,IL3,IL6,LEP,PIK3CA,PSEN1,RIPK1,TNFRSF10B,TNFRSF10A,SQSTM1
20_Member	KEGG Pathway	hsa05217	Basal cell carcinoma	-3.0767	-2.00116	3/63	578,581,7157	BAK1,BAX,TP53

## Sheet: Table S7
Supplementary Table 7. Associations genes of the final associative network in GWAS
Gene	Disease/Phenotype	Score_gda*	Sentence	PMID	PMID_Year
APOE	Alzheimer's Disease	0.7	APOE and BCHE as modulators of cerebral amyloid deposition: a florbetapir PET genome-wide association study.	23419831	2014
		0.7	Genome-wide association study of CSF biomarkers Abeta1-42, t-tau, and p-tau181p in the ADNI cohort.	21123754	2011
		0.7	SUCLG2 identified as both a determinator of CSF Aβ1-42 levels and an attenuator of cognitive decline in Alzheimer's disease.	25027320	2014
		0.7	GWAS of cerebrospinal fluid tau levels identifies risk variants for Alzheimer's disease.	23562540	2013
		0.7	Genome-wide meta-analysis identifies new loci and functional pathways influencing Alzheimer's disease risk.	30617256	2019
		0.7	Genome-wide association analysis of dementia and its clinical endophenotypes reveal novel loci associated with Alzheimer's disease and three causality networks: The GR@ACE project.	31473137	2019
		0.7	Genome-wide analysis of genetic predisposition to Alzheimer's disease and related sex disparities.	30636644	2019
		0.7	GWAS on family history of Alzheimer's disease.	29777097	2018
	Parkinson Disease	0.2	Parkinson's disease age at onset genome-wide association study: Defining heritability, genetic loci, and &#945;-synuclein mechanisms.	30957308	2019
	Lewy Body Disease	0.2	GBA and APOE ε4 associate with sporadic dementia with Lewy bodies in European genome wide association study.	31065058	2019
		0.2	Genome-wide association meta-analysis of neuropathologic features of Alzheimer's disease and related dementias.	25188341	2014
		0.2	Investigating the genetic architecture of dementia with Lewy bodies: a two-stage genome-wide association study.	29263008	2018
	Alzheimer's Disease	0.7	Genetic heterogeneity of Alzheimer's disease in subjects with and without hypertension.	31055733	2019
	Hypertensive disease	0.7	Genetic heterogeneity of Alzheimer's disease in subjects with and without hypertension.	31055733	2019
	Squamous cell carcinoma	0.11	Genetic variants at 6p21.1 and 7p15.3 are associated with risk of multiple cancers in Han Chinese.	23103227	2012
	C-reactive protein measurement	0.1	Genome Analyses of >200,000 Individuals Identify 58 Loci for Chronic Inflammation and Highlight Pathways that Link Inflammation and Complex Disorders.	30388399	2018
	C-reactive protein measurement	0.1	Genetic analysis of quantitative traits in the Japanese population links cell types to complex human diseases.	29403010	2018
	Low density lipoprotein cholesterol measurement	0.1
	Serum total cholesterol measurement	0.1
	C-reactive protein measurement	0.1		31217584	2019
	Low density lipoprotein cholesterol measurement	0.1	Genetic analyses of diverse populations improves discovery for complex traits.
	C-reactive protein measurement	0.1	Loci related to metabolic-syndrome pathways including LEPR,HNF1A, IL6R, and GCKR associate with plasma C-reactive protein: the Women's Genome Health Study.	18439548	2008
	Low density lipoprotein cholesterol measurement	0.1	Longitudinal genome-wide association of cardiovascular disease risk factors in the Bogalusa heart study.	20838585	2010
	Low density lipoprotein cholesterol measurement	0.1	Uganda Genome Resource Enables Insights into Population History and Genomic Discovery in Africa.	31675503	2019
	Serum total cholesterol measurement	0.1
	Low density lipoprotein cholesterol measurement	0.1	Genetic association with lipids in Filipinos: waist circumference modifies an APOA5 effect on triglyceride levels.	24023260	2013
	Serum total cholesterol measurement	0.1
	Low density lipoprotein cholesterol measurement	0.1	Association analyses of East Asian individuals and trans-ancestry analyses with European individuals reveal new loci associated with cholesterol and triglyceride levels.	28334899	2017
	Serum total cholesterol measurement	0.1
	Low density lipoprotein cholesterol measurement	0.1	Very low-depth whole-genome sequencing in complex trait association studies.	30576415	2019
	Low density lipoprotein cholesterol measurement	0.1	Whole genome sequencing and imputation in isolated populations identify genetic associations with medically-relevant complex traits.	28548082	2017
	Serum total cholesterol measurement	0.1
	Serum LDL cholesterol measurement	0.1	High density GWAS for LDL cholesterol in African Americans using electronic medical records reveals a strong protective variant in APOE.	23067351	2012
	Low density lipoprotein cholesterol measurement	0.1	Genetic architecture of human plasma lipidome and its link to cardiovascular disease.	31551469	2019
		0.1	Association of low-frequency and rare coding-sequence variants with blood lipids and coronary heart disease in 56,000 whites and blacks.	24507774	2014
	Serum LDL cholesterol measurement	0.1	Impact of common genetic variation on response to simvastatin therapy among 18 705 participants in the Heart Protection Study.	23100282	2013
		0.1	Multi-ethnic analysis of lipid-associated loci: the NHLBI CARe project.	22629316	2012
	Mental deterioration	0.2	Genetic susceptibility to accelerated cognitive decline in the US Health and Retirement Study.	24468470	2014
	Mental deterioration	0.2	Genetic architecture of age-related cognitive decline in African Americans.	28078323	2017
	Apolipoproteins E measurement (procedure)	0.1	Connecting genetic risk to disease end points through the human blood plasma proteome.	28240269	2017
	Lipids measurement	0.1	Genome-wide association study identifies multiple loci influencing human serum metabolite levels.	22286219	2012
	Systolic Pressure	0.1	Leveraging Polygenic Functional Enrichment to Improve GWAS Power.	30595370	2019
		0.1	Trans-ethnic association study of blood pressure determinants in over 750,000 individuals.	30578418	2019
	Lipoprotein (a) measurement	0.1	A genome-wide association meta-analysis on lipoprotein (a) concentrations adjusted for apolipoprotein (a) isoforms.	28512139	2017
	Memory performance	0.1	Genetic variants specific to aging-related verbal memory: Insights from GWASs in a population-based cohort.	28800603	2017
		0.1	Genome-wide association study of Alzheimer's disease endophenotypes at prediagnosis stages.	29274321	2018
	Low density lipoprotein cholesterol measurement	0.1	A large electronic-health-record-based genome-wide study of serum lipids.		2018
	Serum total cholesterol measurement	0.1		29507422
		0.1	Genetic analyses of diverse populations improves discovery for complex traits.	31217584	2019
		0.1	The impact of low-frequency and rare variants on lipid levels.	25961943	2015
		0.1	Exploration of haplotype research consortium imputation for genome-wide association studies in 20,032 Generation Scotland participants.	28270201	2017
	Serum LDL cholesterol measurement	0.1	Large-scale gene-centric meta-analysis across 32 studies identifies multiple lipid loci.		2012
	Serum total cholesterol measurement	0.1		23063622
IL6	Serum total cholesterol measurement	0.1	Large-scale gene-centric meta-analysis across 32 studies identifies multiple lipid loci.	23063622	2012
	Serum HDL cholesterol measurement	0.1
	Alzheimer's Disease	0.4	A potential endophenotype for Alzheimer's disease: cerebrospinal fluid clusterin.	26545630	2016
SQSTM1	Alzheimer's Disease	0.2	Meta-analysis of 74,046 individuals identifies 11 new susceptibility loci for Alzheimer's disease.	24162737	2013
CYCS		0.1	Genome-wide association study of the rate of cognitive decline in Alzheimer's disease.	23535033	2014
HTT	Huntington Disease	1	Common SNP-based haplotype analysis of the 4p16.3 Huntington disease gene region.	22387017	2012
CTSB	Parkinson Disease	0.14	A meta-analysis of genome-wide association studies identifies 17 new Parkinson's disease risk loci.	28892059	2017
	Triglycerides measurement	0.1	Genetics of blood lipids among ~300,000 multi-ethnic participants of the Million Veteran Program.	30275531	2018
		0.1	Exome-wide association study of plasma lipids in >300,000 individuals.	29083408	2017
HSPA4	Breast Carcinoma	0.2	Association analysis identifies 65 new breast cancer risk loci.	29059683	2017
	Diastolic blood pressure	0.1	Genetic analysis of over 1 million people identifies 535 new loci associated with blood pressure traits.	30224653	2018
TP53	Basal cell carcinoma	0.13	New basal cell carcinoma susceptibility loci.	25855136	2015
		0.13	Combined analysis of keratinocyte cancers identifies novel genome-wide loci.	31174203	2019
		0.13	A germline variant in the TP53 polyadenylation signal confers cancer susceptibility.	21946351	2011
		0.13	Genome-wide association study identifies 14 novel risk alleles associated with basal cell carcinoma.	27539887	2016
		0.13	Germline sequence variants in TGM3 and RGS22 confer risk of basal cell carcinoma.	24403052	2014
	Glioblastoma	0.4	Genome-wide association study of glioma subtypes identifies specific differences in genetic susceptibility to glioblastoma and non-glioblastoma tumors.	28346443	2017
		0.4	Age-specific genome-wide association study in glioblastoma identifies increased proportion of 'lower grade glioma'-like features associated with younger age.	30152087	2018
		0.4	Genome-wide association study identifies multiple susceptibility loci for glioma.	26424050	2015
	Glioma	0.9	Sex-specific glioma genome-wide association study identifies new risk locus at 3p21.31 in females, and finds sex-differences in risk at 8q24.21.	29743610	2018
	Neuroblastoma	0.4	Common variants upstream of MLF1 at 3q25 and within CPZ at 4p16 associated with neuroblastoma.	28545128	2017
	Diastolic blood pressure	0.1	Trans-ethnic association study of blood pressure determinants in over 750,000 individuals.	30578418	2019
		0.1	Genome-wide association analyses using electronic health records identify new loci influencing blood pressure variation.	27841878	2017
	Serum HDL cholesterol measurement	0.1	Large-scale gene-centric meta-analysis across 32 studies identifies multiple lipid loci.	23063622	2012
	Leukemia, Myelocytic, Acute	0.1	Genome-wide haplotype association study identify the FGFR2 gene as a risk gene for acute myeloid leukemia.	27903959	2017
AKT2	Diastolic blood pressure	0.1	Novel Blood Pressure Locus and Gene Discovery Using Genome-Wide Association Study and Expression Data Sets From Blood and the Kidney.	28739976	2017
AKT3	Central Nervous System Neoplasms	0.1	Genome-wide association study of glioma subtypes identifies specific differences in genetic susceptibility to glioblastoma and non-glioblastoma tumors.	28346443	2017
	Glioma	0.11
	Low density lipoprotein cholesterol measurement	0.1	Large-scale gene-centric meta-analysis across 32 studies identifies multiple lipid loci.	23063622	2012
	Serum total cholesterol measurement	0.1
	Body mass index	0.1	Meta-analysis of genome-wide association studies for body fat distribution in 694&#160;649 individuals of European ancestry.	30239722	2019
		0.1	A Large Multiethnic Genome-Wide Association Study of Adult Body Mass Index Identifies Novel Loci.	30108127	2018
		0.1	Leveraging Polygenic Functional Enrichment to Improve GWAS Power.	30595370	2019
CASP3	Serum LDL cholesterol measurement	0.1	Large-scale gene-centric meta-analysis across 32 studies identifies multiple lipid loci.	23063622	2012
CASP8	Basal cell carcinoma	0.1	Association between genetic variation within vitamin D receptor-DNA binding sites and risk of basal cell carcinoma.	28177523	2017
	Chronic Lymphocytic Leukemia	0.16	Genome-wide association study identifies multiple risk loci for chronic lymphocytic leukemia.	23770605	2013
	Prostate carcinoma	0.2	Association analyses of more than 140,000 men identify 63 new prostate cancer susceptibility loci.	29892016	2018
	Non-Small Cell Lung Carcinoma	0.5	Identification of risk loci and a polygenic risk score for lung cancer: a large-scale prospective cohort study in Chinese populations.	31326317	2019
	melanoma	0.47	Genome-wide association study identifies three new melanoma susceptibility loci.	21983787	2011
	Breast Carcinoma	0.7	Association analysis identifies 65 new breast cancer risk loci.	29059683	2017
	Esophageal Neoplasms	0.41	Genotypic variants at 2q33 and risk of esophageal squamous cell carcinoma in China: a meta-analysis of genome-wide association studies.	22323360	2012
	Triglycerides measurement	0.1	Exome-wide association study of plasma lipids in >300,000 individuals.	29083408	2017
CASP9	Serum total cholesterol measurement	0.1	Large-scale gene-centric meta-analysis across 32 studies identifies multiple lipid loci.	23063622	2012
	Serum HDL cholesterol measurement	0.1
AKT1	Endometrial Carcinoma	0.2	Five endometrial cancer risk loci identified through genome-wide association analysis.	27135401	2016
BCL2	Chronic Lymphocytic Leukemia	0.5	Meta-analysis of genome-wide association studies discovers multiple loci for chronic lymphocytic leukemia.	26956414	2016
		0.5	Genome-wide association study identifies multiple risk loci for chronic lymphocytic leukemia.	23770605	2013
	Triglycerides measurement	0.1	Genetics of blood lipids among ~300,000 multi-ethnic participants of the Million Veteran Program.	30275531	2018
	Serum HDL cholesterol measurement	0.1	Large-scale gene-centric meta-analysis across 32 studies identifies multiple lipid loci.	23063622	2012
	Prostate carcinoma	0.2	Association analyses of more than 140,000 men identify 63 new prostate cancer susceptibility loci.	29892016	2018
	Systolic Pressure	0.1	Genetic analysis of over 1 million people identifies 535 new loci associated with blood pressure traits.	30224653	2018
		0.1	Trans-ethnic association study of blood pressure determinants in over 750,000 individuals.	30578418	2019
	Body mass index	0.1	Genome-wide association study identifies 112 new loci for body mass index in the Japanese population.	28892062	2017
		0.1	Leveraging Polygenic Functional Enrichment to Improve GWAS Power.	30595370	2019
		0.1	Genome-Wide Association Study of the Modified Stumvoll Insulin Sensitivity Index Identifies BCL2 and FAM19A2 as Novel Insulin Sensitivity Loci.	27416945	2016
		0.1	A Large Multiethnic Genome-Wide Association Study of Adult Body Mass Index Identifies Novel Loci.	30108127	2018
		0.1	Meta-analysis of genome-wide association studies for body fat distribution in 694&#160;649 individuals of European ancestry.	30239722	2019
FAS	Chronic Lymphocytic Leukemia	0.18	Genome-wide association study identifies multiple risk loci for chronic lymphocytic leukemia.	23770605	2013
		0.18	Meta-analysis of genome-wide association studies discovers multiple loci for chronic lymphocytic leukemia.	26956414	2016
		0.18	Genome-wide association analysis implicates dysregulation of immunity genes in chronic lymphocytic leukaemia.	28165464	2017
BCL2L11	Chronic Lymphocytic Leukemia	0.2	Meta-analysis of genome-wide association studies discovers multiple loci for chronic lymphocytic leukemia.	26956414	2016
	Prostate carcinoma	0.1	Association analyses of more than 140,000 men identify 63 new prostate cancer susceptibility loci.	29892016	2018
	Breast Carcinoma	0.13	Association analysis identifies 65 new breast cancer risk loci.	29059683	2017
BAK1	Chronic Lymphocytic Leukemia	0.12	Genome-wide association study identifies multiple risk loci for chronic lymphocytic leukemia.	23770605	2013
		0.12	Genome-wide association analysis implicates dysregulation of immunity genes in chronic lymphocytic leukaemia.	28165464	2017
		0.12	Common variation at 6p21.31 (BAK1) influences the risk of chronic lymphocytic leukemia.	22700719	2012
		0.12	Genome-wide association analysis of chronic lymphocytic leukaemia, Hodgkin lymphoma and multiple myeloma identifies pleiotropic risk loci.	28112199	2017
	Multiple Myeloma	0.1
FAS	Serum LDL cholesterol measurement	0.1	Large-scale gene-centric meta-analysis across 32 studies identifies multiple lipid loci.	23063622	2012
ATM	Prostate carcinoma	0.2	Association analyses of more than 140,000 men identify 63 new prostate cancer susceptibility loci.	29892016	2018
	Malignant melanoma of skin of upper limb	0.1	Novel pleiotropic risk loci for melanoma and nevus density implicate multiple biological pathways.	30429480	2018
	Malignant melanoma of skin of lower limb	0.1	Novel pleiotropic risk loci for melanoma and nevus density implicate multiple biological pathways.	30429480	2018
	Renal Cell Carcinoma	0.12	Genome-wide association study identifies multiple risk loci for renal cell carcinoma.	28598434	2017
	melanoma	0.5	Two-stage genome-wide association study identifies a novel susceptibility locus associated with melanoma.	28212542	2017
		0.5	Genome-wide association study identifies three new melanoma susceptibility loci.	21983787	2011
	Serum LDL cholesterol measurement	0.1	Large-scale gene-centric meta-analysis across 32 studies identifies multiple lipid loci.	23063622	2012
	Serum HDL cholesterol measurement	0.1		23063622	2012
PARP1	melanoma	0.5	Genome-wide association study identifies a new melanoma susceptibility locus at 1q21.3.	21983785	2011
	Serum LDL cholesterol measurement	0.1	Large-scale gene-centric meta-analysis across 32 studies identifies multiple lipid loci.	23063622	2012
BID	Leukemia, Myelocytic, Acute	0.1	Genome-wide haplotype association study identifies the FGFR2 gene as a risk gene for acute myeloid leukemia.	27903959	2017
BID	Body mass index	0.1	Leveraging Polygenic Functional Enrichment to Improve GWAS Power.	30595370	2019
BAK1	Testicular Germ Cell Tumor	0.11	A genome-wide association study of testicular germ cell tumor.	19483681	2009
		0.11	Meta-analysis identifies four new loci associated with testicular germ cell tumor.	23666239	2013
		0.11	Identification of 19 new risk loci and potential regulatory mechanisms influencing susceptibility to testicular germ cell tumor.	28604728	2017
		0.11	Meta-analysis of five genome-wide association studies identifies multiple new loci associated with testicular germ cell tumor.	28604732	2017
		0.11	Identification of nine new susceptibility loci for testicular cancer, including variants near DAZL and PRDM14.	23666240	2013
	Malignant Testicular Germ Cell Tumor	0.1	Variants near DMRT1, TERT and ATF7IP are associated with testicular germ cell cancer.	20543847	2010
	Nasopharyngeal carcinoma	0.1	A genome-wide association study of nasopharyngeal carcinoma identifies three new susceptibility loci.	20512145	2010
PIK3CD	Testicular Germ Cell Tumor	0.12	Identification of 19 new risk loci and potential regulatory mechanisms influencing susceptibility to testicular germ cell tumor.	28604728	2017
IKBKB	Serum LDL cholesterol measurement	0.1	Large-scale gene-centric meta-analysis across 32 studies identifies multiple lipid loci.	23063622	2012
TRAF1	Triglycerides measurement	0.1		23063622	2012
TRAF2	Serum total cholesterol measurement	0.1		23063622	2012
	Serum LDL cholesterol measurement	0.1		23063622	2012
	Serum HDL cholesterol measurement	0.1		23063622	2012
PIK3CA	Serum HDL cholesterol measurement	0.1		23063622	2012
APAF1	Triglycerides measurement	0.1		23063622	2012
MCL1	Systolic Pressure	0.1	Leveraging Polygenic Functional Enrichment to Improve GWAS Power.	30595370	2019
NFKBIA	Systolic Pressure	0.1	Trans-ethnic association study of blood pressure determinants in over 750,000 individuals.	30578418	2019
		0.1	Genome-wide association analyses using electronic health records identify new loci influencing blood pressure variation.	27841878	2017
		0.1	Leveraging Polygenic Functional Enrichment to Improve GWAS Power.	30595370	2019
		0.1	Novel Blood Pressure Locus and Gene Discovery Using Genome-Wide Association Study and Expression Data Sets From Blood and the Kidney.	28739976	2017
NGF	Systolic Pressure	0.1	Leveraging Polygenic Functional Enrichment to Improve GWAS Power.	30595370	2019
	Diastolic blood pressure	0.1	Genome-wide association analyses using electronic health records identify new loci influencing blood pressure variation.	27841878	2017
	Systolic Pressure	0.1			2017
	Diastolic blood pressure	0.1	Genome-wide association analysis identifies novel blood pressure loci and offers biological insights into cardiovascular risk.	28135244	2017
RAF1	Serum total cholesterol measurement	0.1	Biological, clinical and population relevance of 95 loci for blood lipids.	20686565	2010
	Serum total cholesterol measurement	0.1	Discovery and refinement of loci associated with lipid levels.	24097068	2013
CHUK	Serum total cholesterol measurement	0.1	Large-scale gene-centric meta-analysis across 32 studies identifies multiple lipid loci.	23063622	2012
RIPK1	Serum total cholesterol measurement	0.1			2012
	Serum LDL cholesterol measurement	0.1			2012
	Serum HDL cholesterol measurement	0.1			2012
MAP3K5	Serum total cholesterol measurement	0.1			2012
ENDOG	Serum total cholesterol measurement	0.1			2012
BDNF	Body Weight	0.4	Whole-Genome Sequencing Coupled to Imputation Discovers Genetic Signals for Anthropometric Traits.	28552196	2017
	Body mass index	0.1	Whole-Genome Sequencing Coupled to Imputation Discovers Genetic Signals for Anthropometric Traits.	28552196	2017
	Smoking	0.1	Genome-wide association analyses of risk tolerance and risky behaviors in over 1 million individuals identify hundreds of loci and shared genetic influences.	30643258	2019
	Smoking	0.1	Genome-wide meta-analysis of 241,258 adults accounting for smoking behaviour identifies novel loci for obesity traits.	28443625	2017
	Body mass index	0.1	Genome-wide meta-analysis of 241,258 adults accounting for smoking behaviour identifies novel loci for obesity traits.	28443625	2017
	Smoking	0.1	Genome-wide meta-analyses identify multiple loci associated with smoking behavior.	20418890	2010
	body fat percentage (physical finding)	0.1	Genomics of body fat percentage may contribute to sex bias in anorexia nervosa.	30593698	2019
	Body mass index	0.1	Variants in the FTO and CDKAL1 loci have recessive effects on risk of obesity and type 2 diabetes, respectively.	26961502	2016
		0.1	Genotype-by-environment interactions inferred from genetic effects on phenotypic variability in the UK Biobank.	31453325	2019
		0.1	Association analyses of 249,796 individuals reveal 18 new loci associated with body mass index.	20935630	2010
		0.1	Genetic studies of body mass index yield new insights for obesity biology.	25673413	2015
		0.1	Genome-wide association analysis identifies three new susceptibility loci for childhood body mass index.	26604143	2016
		0.1	Genome-wide physical activity interactions in adiposity - A meta-analysis of 200,452 adults.	28448500	2017
		0.1	Genome-wide association study identifies 112 new loci for body mass index in the Japanese population.	28892062	2017
	Systolic Pressure	0.1	Leveraging Polygenic Functional Enrichment to Improve GWAS Power.	30595370	2019
	Body mass index	0.1	Leveraging Polygenic Functional Enrichment to Improve GWAS Power.	30595370	2019
		0.1	Meta-analysis of genome-wide association studies for body fat distribution in 694&#160;649 individuals of European ancestry.	30239722	2019
		0.1	A Large Multiethnic Genome-Wide Association Study of Adult Body Mass Index Identifies Novel Loci.	30108127	2018
		0.1	Protein-altering variants associated with body mass index implicate pathways that control energy intake and expenditure in obesity.	29273807	2018
	Body Weight	0.4	Genome-wide association yields new sequence variants at seven loci that associate with measures of obesity.	19079260	2009
	Obesity	0.2	Genome-wide meta-analysis identifies 11 new loci for anthropometric traits and provides insights into genetic architecture.	23563607	2013
	Body mass index	0.1	The Influence of Age and Sex on Genetic Associations with Adult Body Size and Shape: A Large-Scale Genome-Wide Interaction Study.	26426971	2015
		0.1	Genetic analyses of diverse populations improves discovery for complex traits.	31217584	2019
		0.1	Gene-centric meta-analyses of 108 912 individuals confirm known body mass index loci and reveal three novel signals.	23001569	2013
		0.1	Meta-analysis of genome-wide association studies in East Asian-ancestry populations identifies four new loci for body mass index.	24861553	2014
		0.1	Common variants at CDKAL1 and KLF9 are associated with body mass index in east Asian populations.	22344221	2012
		0.1	Meta-analysis identifies common variants associated with body mass index in east Asians.	22344219	2012
	Smoking Behaviors	0.1	Genome-wide meta-analyses of smoking behaviors in African Americans.	22832964	2012
	Diastolic blood pressure	0.1	Genome-wide association analysis identifies novel blood pressure loci and offers biological insights into cardiovascular risk.	28135244	2017
		0.1	Genome-wide association analyses using electronic health records identify new loci influencing blood pressure variation.	27841878	2017
PIK3CB	Smoking	0.1	Mercapturic Acids Derived from the Toxicants Acrolein and Crotonaldehyde in the Urine of Cigarette Smokers from Five Ethnic Groups with Differing Risks for Lung Cancer.	26053186	2015
DFFA	Smoking	0.1	GWAS and systems biology analysis of depressive symptoms among smokers from the COPDGene cohort.	30219690	2019
SP1	Body mass index	0.1	Meta-analysis of genome-wide association studies for body fat distribution in 694&#160;649 individuals of European ancestry.	30239722	2019
MAPK1		0.1	A Large Multiethnic Genome-Wide Association Study of Adult Body Mass Index Identifies Novel Loci.	30108127	2018
NRAS		0.1	Leveraging Polygenic Functional Enrichment to Improve GWAS Power.	30595370	2019
NFKB1	Serum HDL cholesterol measurement	0.1	Large-scale gene-centric meta-analysis across 32 studies identifies multiple lipid loci.	23063622	2012
Note. * The DisGeNET database gene scoring system uses Score_gda. We looked for genes with scores above 0,1 for diseases and phenotypes of interest.

## Sheet: Table S8
Supplementary Table 8. Differentially expression of genes of the final associative network in the blood of the patients with Huntington disease and breast/prostate cancer
GSE61405						GSE174431						GSE97901
Ensembl_ID	Gene_symbol	logFC=Log fold change	Pvalue	FDR		Ensembl_ID	Gene_symbol	logFC=Log fold change	Pvalue	FDR		Ensembl_ID	Gene_symbol	logFC=Log fold change	Pvalue	FDR
ENSG00000117020	AKT3	-0.39	0.0374408	0.73104		ENSG00000117020	AKT3	0.822	0.65536	1
ENSG00000130203	APOE	0.246	0.57297	0.99978		ENSG00000130203	APOE	-0.883	0.50147	1
ENSG00000087088	BAX	0.164	0.285679	0.9409		ENSG00000087088	BAX	-0.158	0.78572	1
ENSG00000176697	BDNF	-0.625	0.640246	1		ENSG00000176697	BDNF	1.01	0.74452	1
ENSG00000164305	CASP3	-0.216	0.154935	0.87987		ENSG00000164305	CASP3	2.621	0.28735	1
ENSG00000138794	CASP6	-0.193	0.239436	0.91795		ENSG00000138794	CASP6	1.616	0.59823	1
ENSG00000165806	CASP7	-0.071	0.653179	1		ENSG00000165806	CASP7	-0.194	0.75564	1
ENSG00000213341	CHUK	-0.039	0.82393	1		ENSG00000213341	CHUK	1.35	0.60915	1
ENSG00000135047	CTSL	-0.241	0.35582	0.96613		ENSG00000135047	CTSL	0.054	1	1
ENSG00000167136	ENDOG	0.147	0.56126	0.99641		ENSG00000167136	ENDOG	-1.349	0.38182	1
ENSG00000117560	FASLG	-0.374	0.076479	0.81575		ENSG00000117560	FASLG	0.234	1	1
ENSG00000174775	HRAS	-0.027	1	1		ENSG00000276536	HRAS	0.619	0.91696	1
ENSG00000170606	HSPA4	-0.009	0.9586	1		ENSG00000170606	HSPA4	0.718	0.70133	1
ENSG00000109320	NFKB1	0.09	0.529044	0.99455		ENSG00000109320	NFKB1	-0.531	0.577093	1
ENSG00000198400	NTRK1	-0.565	0.187463	0.89389		ENSG00000198400	NTRK1	0.273	1	1
ENSG00000143799	PARP1	-0.119	0.364336	0.96701		ENSG00000143799	PARP1	1.289	0.51016	1
ENSG00000171608	PIK3CD	0.226	0.130152	0.86797		ENSG00000171608	PIK3CD	-0.47	0.610731	1		ENSG00000171608	PIK3CD	1.01	0.22542	0.72195
ENSG00000173039	RELA	0.195	0.165713	0.8814		ENSG00000173039	RELA	-1.668	0.211067	1
ENSG00000137275	RIPK1	0.091	0.478537	0.982		ENSG00000137275	RIPK1	-0.559	0.59256	1
ENSG00000104689	TNFRSF10A	-0.188	0.218276	0.90484		ENSG00000104689	TNFRSF10A	0.97	0.7451	1
ENSG00000120889	TNFRSF10B	0.223	0.153267	0.87987		ENSG00000120889	TNFRSF10B	-0.172	0.77412	1
ENSG00000121858	TNFSF10	0.411	0.0256693	0.68306		ENSG00000121858	TNFSF10	-0.531	0.59187	1		ENSG00000121858	TNFSF10	0.726	0.24976	0.74363
ENSG00000127191	TRAF2	0.145	0.437438	0.97144		ENSG00000127191	TRAF2	-0.451	0.651067	1
ENSG00000167552	TUBA1A	0.245	0.141728	0.87518		ENSG00000167552	TUBA1A	-0.803	0.41463	1
ENSG00000149311	ATM	-0.34	0.0459928	0.75941								ENSG00000149311	ATM	0.271	0.573381	0.94024
ENSG00000171791	BCL2	-0.256	0.141405	0.87518		ENSG00000171791	BCL2	-0.034	0.83408	1		ENSG00000171791	BCL2	1.519	0.037192	0.37877
ENSG00000178607	ERN1	0.029	0.86135	1								ENSG00000178607	ERN1	-1.315	0.054917	0.44435
ENSG00000170345	FOS	0.388	0.30608	0.94974								ENSG00000170345	FOS	-0.877	0.20027	0.6936
ENSG00000213281	NRAS	-0.147	0.381004	0.96923		ENSG00000213281	NRAS	-0.347	0.667112	1		ENSG00000213281	NRAS	0.526	0.31504	0.8017
ENSG00000145675	PIK3R1	-0.207	0.235567	0.91278		ENSG00000145675	PIK3R1	-0.646	0.477762	1		ENSG00000145675	PIK3R1	0.788	0.24496	0.74176
ENSG00000185591	SP1	0.166	0.287376	0.94236								ENSG00000185591	SP1	-0.053	1	1
ENSG00000153094	BCL2L11	0.175	0.295179	0.94526		ENSG00000153094	BCL2L11	-0.578	0.59749	1		ENSG00000153094	BCL2L11	-0.297	0.849497	1
ENSG00000121879	PIK3CA	-0.111	0.502369	0.98817		ENSG00000121879	PIK3CA	0.247	1	1		ENSG00000121879	PIK3CA	0.298	0.67817	0.99664
ENSG00000101966	XIAP	-0.083	0.544591	0.99641		ENSG00000101966	XIAP	0.118	1	1		ENSG00000101966	XIAP	1.341	0.1308	0.60319
ENSG00000075624	ACTB	0.135	0.335374	0.95615								ENSG00000075624	ACTB	0.621	0.13199	0.60514
ENSG00000184009	ACTG1	0.09	0.523162	0.99427								ENSG00000184009	ACTG1	0.331	0.34637	0.82032
						ENSG00000156709	AIFM1	1.01	0.6125	1
ENSG00000142208	AKT1	0.202	0.179906	0.89214
						ENSG00000105221	AKT2	0.897	0.56643	1
												ENSG00000120868	APAF1	0.324	0.45393	0.88044
ENSG00000030110	BAK1	0.382	0.0754923	0.81435		ENSG00000030110	BAK1	1.046	0.57386	1
ENSG00000105327	BBC3	0.225	0.282538	0.93827		ENSG00000105327	BBC3	-0.253	0.73695	1
						ENSG00000171552	BCL2L1	2.316	0.23258	1
ENSG00000015475	BID	0.234	0.119942	0.85625		ENSG00000015475	BID	0.331	0.91534	1
						ENSG00000064012	CASP8	-1.023	0.34044	1		ENSG00000064012	CASP8	-0.503	0.58701	0.9467
ENSG00000132906	CASP9	0.158	0.268437	0.93402		ENSG00000132906	CASP9	1.25	0.58553	1
						ENSG00000117984	CTSD	-0.198	0.75966	1
												ENSG00000164733	CTSB	1.063	0.08223	0.50835
ENSG00000172115	CYCS	-0.201	0.22965	0.90834		ENSG00000172115	CYCS	-0.828	0.5118	1
ENSG00000175197	DDIT3	0.196	0.255848	0.93033
						ENSG00000160049	DFFA	0.195	1	1
						ENSG00000169598	DFFB	-0.985	0.441101	1
ENSG00000172071	EIF2AK3	-0.224	0.15811	0.87987		ENSG00000172071	EIF2AK3	-1.959	0.1723	1
						ENSG00000026103	FAS	-0.098	0.794972	1
ENSG00000100453	GZMB	0.163	0.4343	0.9706		ENSG00000100453	GZMB	0.301	0.98476	1
ENSG00000197386	HTT	-0.098	0.49045	0.98534
ENSG00000269335	IKBKG	0.311	0.045716	0.75821		ENSG00000269335	IKBKG	1.454	0.38072	1
						ENSG00000136244	IL6	-0.823	0.53134	1
ENSG00000164399	IL3	-0.669	0.639832	1
ENSG00000133703	KRAS	-0.164	0.343779	0.95862								ENSG00000133703	KRAS	-0.518	0.44553	0.87484
						ENSG00000174697	LEP	0.299	1	1
ENSG00000197442	MAP3K5	0.113	0.434213	0.9706								ENSG00000197442	MAP3K5	1.213	0.110829	0.57773
ENSG00000100030	MAPK1	0.133	0.410648	0.9706								ENSG00000100030	MAPK1	0.678	0.308627	0.79844
						ENSG00000102882	MAPK3	-0.407	0.63207	1
ENSG00000107643	MAPK8	-0.147	0.447783	0.97692		ENSG00000107643	MAPK8	-0.41	0.67025	1
ENSG00000143384	MCL1	0.196	0.215334	0.90341								ENSG00000143384	MCL1	0.187	0.58897	0.94781
						ENSG00000134259	NGF	-3.661	0.073428	1
						ENSG00000051382	PIK3CB	2.308	0.189484	1
ENSG00000105647	PIK3R2	0.243	0.138215	0.87326		ENSG00000105647	PIK3R2	0.378	1	1
ENSG00000141682	PMAIP1	-0.272	0.187543	0.89389		ENSG00000141682	PMAIP1	-1.207	0.332834	1
ENSG00000080815	PSEN1	0.261	0.0838019	0.82378		ENSG00000080815	PSEN1	0.403	0.89477	1		ENSG00000080815	PSEN1	1.016	0.11548	0.58068
ENSG00000163629	PTPN13	-0.699	0.0097093	0.55312		ENSG00000163629	PTPN13	-0.729	0.55567	1
ENSG00000132155	RAF1	0.222	0.129826	0.86797								ENSG00000132155	RAF1	0.973	0.1823	0.6664
ENSG00000161011	SQSTM1	0.159	0.290855	0.9432		ENSG00000161011	SQSTM1	0.691	0.69819	1		ENSG00000161011	SQSTM1	0.361	0.78058	1
						ENSG00000230108	TNF	-1.097	0.43923	1
ENSG00000067182	TNFRSF1A	0.457	0.0058518	0.46969		ENSG00000067182	TNFRSF1A	0.21	1	1		ENSG00000067182	TNFRSF1A	1.172	0.44609	0.87484
						ENSG00000141510	TP53	0.252	1	1
ENSG00000102871	TRADD	0.158	0.321628	0.95541		ENSG00000102871	TRADD	0.507	0.84405	1
ENSG00000056558	TRAF1	-0.279	0.0637351	0.79897		ENSG00000056558	TRAF1	-0.586	0.583482	1
						ENSG00000123416	TUBA1B	1.405	0.36004	1

## Sheet: Table S9
Supplementary Table 9. Tissue-specific modules of genes of the final associative network (top-10 functions are given for each module).
	basal-ganglion	Q VAL	Genes		mammary epithelium	Q VAL	Genes		prostate gland	Q VAL	Genes
Module 1	extrinsic apoptotic signaling pathway	0.00001585	BID,PMAIP1,TNF,TRAF1 BID,PMAIP1,TNF,TRAF1	Module 1	extrinsic apoptotic signaling pathway	0.00007730	BCL2,BCL2L1,TNFSF10,TRADD	Module 1	extrinsic apoptotic signaling pathway	0.00000049	CASP8,TNF,TNFRSF10A,TRAF1,TRAF2
	regulation of extrinsic apoptotic signaling pathway	0.00001585	BID,PMAIP1,TNF,TRAF1		regulation of extrinsic apoptotic signaling pathway	0.00027077	BCL2,BCL2L1,TNFSF10		positive regulation of NF-kappaB transcription factor activity	0.00000457	IKBKB,TNF,TRAF1,TRAF2
	positive regulation of protein complex assembly	0.00002479	BID,JUN,PMAIP1,TNF		response to inorganic substance	0.00060913	BCL2,FOS,IL6		response to tumor necrosis factor	0.00000770	CASP8,IKBKB,TNF,TRAF2
	regulation of apoptotic signaling pathway	0.00005521	BID,PMAIP1,TNF,TRAF1		positive regulation of B cell activation	0.00060913	BCL2,IL6		positive regulation of DNA binding transcription factor activity	0.00001526	IKBKB,TNF,TRAF1,TRAF2
	regulation of protein complex assembly	0.00007092	BID,JUN,PMAIP1,TNF		regulation of apoptotic signaling pathway	0.00066027	BCL2,BCL2L1,TNFSF10		extrinsic apoptotic signaling pathway via death domain receptors	0.00002786	CASP8,TNF,TNFRSF10A
	positive regulation of cellular component biogenesis	0.00009422	BID,JUN,PMAIP1,TNF		regulation of B cell activation	0.00066027	BCL2,IL6		negative regulation of bicellular tight junction assembly	0.00002786	IKBKB,TNF
	positive regulation of apoptotic process	0.00011197	BID,JUN,PMAIP1,TNF		collagen metabolic process	0.00066027	CTSB,IL6		tumor necrosis factor-mediated signaling pathway	0.00003199	IKBKB,TNF,TRAF2
	positive regulation of programmed cell death	0.00011229	BID,JUN,PMAIP1,TNF		release of cytochrome c from mitochondria	0.00085959	BCL2L1,TNFSF10		negative regulation of myosin-light-chain-phosphatase activity	0.00003510	IKBKB,TNF
	positive regulation of protein oligomerization	0.00030152	BID,PMAIP1		B cell activation	0.00090229	BCL2,IL6		regulation of DNA binding transcription factor activity	0.00004852	IKBKB,TNF,TRAF1,TRAF2
	positive regulation of release of cytochrome c from mitochondria	0.00030934	BID,PMAIP1		extrinsic apoptotic signaling pathway via death domain receptors	0.00098073	BCL2,BCL2L1		TRAIL-activated apoptotic signaling pathway	0.00005680	CASP8,TNFRSF10A
Module 2	regulation of apoptotic DNA fragmentation	0.00001585	BAX,DFFA	Module 2	extrinsic apoptotic signaling pathway	0.00013782	BAX,FASLG,MCL1	Module 2	extrinsic apoptotic signaling pathway	0.00000049	BCL2,BCL2L1,FAS,MCL1,NGF,TNFSF10
	regulation of DNA catabolic process	0.00001585	BAX,DFFA		positive regulation of neuron apoptotic process	0.00021684	BAX,MCL1		intrinsic apoptotic signaling pathway	0.00001339	BCL2,BCL2L1,CASP9,MCL1,TNFRSF10B
	apoptotic DNA fragmentation	0.00005521	BAX,DFFA		lymphocyte apoptotic process	0.00027077	BAX,FASLG		regulation of apoptotic signaling pathway	0.00003137	BCL2,BCL2L1,FAS,MCL1,TNFSF10
	DNA catabolic process, endonucleolytic	0.00009422	BAX,DFFA		positive regulation of apoptotic process	0.00027077	BAX,FASLG,MCL1		regulation of extrinsic apoptotic signaling pathway	0.00003137	BCL2,BCL2L1,MCL1,TNFSF10
	DNA catabolic process	0.00011481	BAX,DFFA		positive regulation of programmed cell death	0.00027077	BAX,FASLG,MCL1		positive regulation of apoptotic process	0.00008912	CASP9,FAS,JUN,MCL1,TNFSF10
	apoptotic nuclear changes	0.00013944	BAX,DFFA		positive regulation of neuron death	0.00027077	BAX,MCL1		positive regulation of programmed cell death	0.00009230	CASP9,FAS,JUN,MCL1,TNFSF10
	cellular component disassembly involved in execution phase of apoptosis	0.00013944	BAX,DFFA		positive regulation of intrinsic apoptotic signaling pathway	0.00027788	BAX,MCL1		extrinsic apoptotic signaling pathway via death domain receptors	0.00012281	BCL2,BCL2L1,NGF
	regulation of execution phase of apoptosis	0.00015166	BAX,DFFA		leukocyte apoptotic process	0.00037430	BAX,FASLG		negative regulation of extrinsic apoptotic signaling pathway	0.00014064	BCL2,BCL2L1,MCL1
	cellular response to cadmium ion	0.00029397	FOS,MAPK8		regulation of neuron apoptotic process	0.00040785	BAX,MCL1		response to thyroid hormone	0.00019966	CTSB,CTSL
	response to cadmium ion	0.00030816	FOS,MAPK8		activation of cysteine-type endopeptidase activity involved in apoptotic process	0.00044006	BAX,FASLG		cellular response to thyroid hormone stimulus	0.00019966	CTSB,CTSL
Module 3	execution phase of apoptosis	0.00001585	CASP7,DFFB,TP53	Module 3	positive regulation of cysteine-type endopeptidase activity	0.00022471	APAF1,BAK1,CASP8	Module 3	positive regulation of protein oligomerization	0.00000195	BAX,BCL2L11,BID
	cellular senescence	0.00039412	AKT3,TP53		positive regulation of endopeptidase activity	0.00027077	APAF1,BAK1,CASP8		positive regulation of release of cytochrome c from mitochondria	0.00000195	BAX,BCL2L11,BID
	cell aging	0.00057335	AKT3,TP53		positive regulation of peptidase activity	0.00027077	APAF1,BAK1,CASP8		regulation of protein oligomerization	0.00000457	BAX,BCL2L11,BID
	DNA packaging	0.00065875	DFFB,TP53		activation of cysteine-type endopeptidase activity	0.00027077	BAK1,CASP8		regulation of release of cytochrome c from mitochondria	0.00000457	BAX,BCL2L11,BID
	aging	0.00075563	AKT3,TP53		cellular response to abiotic stimulus	0.00027788	BAK1,CASP8,PARP1		regulation of apoptotic DNA fragmentation	0.00000457	BAX,DFFA
	DNA conformation change	0.00120104	DFFB,TP53		cellular response to environmental stimulus	0.00027788	BAK1,CASP8,PARP1		regulation of DNA catabolic process	0.00000457	BAX,DFFA
	protein homooligomerization	0.00214272	DFFB,TP53		regulation of cysteine-type endopeptidase activity	0.00027788	APAF1,BAK1,CASP8		release of cytochrome c from mitochondria	0.00000579	BAX,BCL2L11,BID
	cellular response to organonitrogen compound	0.00276630	CASP7,TP53		positive regulation of proteolysis	0.00043296	APAF1,BAK1,CASP8		positive regulation of mitochondrion organization	0.00000771	BAX,BCL2L11,BID
	mitochondrion organization	0.00364989	AKT3,TP53		regulation of endopeptidase activity	0.00048120	APAF1,BAK1,CASP8		apoptotic mitochondrial changes	0.00001339	BAX,BCL2L11,BID
	cellular response to nitrogen compound	0.00395771	CASP7,TP53		regulation of peptidase activity	0.00052738	APAF1,BAK1,CASP8		apoptotic DNA fragmentation	0.00001870	BAX,DFFA
Module 4	regulation of neutrophil apoptotic process	0.00002780	PIK3CB,PIK3CD	Module 4	regulation of miRNA metabolic process	0.00022471	HRAS,RELA	Module 4	cellular response to cadmium ion	0.00000716	CHUK,MAPK1,MAPK8
	positive regulation of neutrophil apoptotic process	0.00002780	PIK3CB,PIK3CD		positive regulation of miRNA metabolic process	0.00022471	HRAS,RELA		response to cadmium ion	0.00000771	CHUK,MAPK1,MAPK8
	neutrophil apoptotic process	0.00004447	PIK3CB,PIK3CD		positive regulation of endoplasmic reticulum unfolded protein response	0.00027077	ERN1,PIK3R1		cellular response to reactive oxygen species	0.00004886	CHUK,MAPK1,MAPK8
	positive regulation of myeloid cell apoptotic process	0.00004447	PIK3CB,PIK3CD		miRNA metabolic process	0.00034122	HRAS,RELA		cellular response to metal ion	0.00006173	CHUK,MAPK1,MAPK8
	infammatory cell apoptotic process	0.00005521	PIK3CB,PIK3CD		regulation of endoplasmic reticulum unfolded protein response	0.00044050	ERN1,PIK3R1		response to reactive oxygen species	0.00007105	CHUK,MAPK1,MAPK8
	neutrophil homeostasis	0.00007092	PIK3CB,PIK3CD		positive regulation of response to endoplasmic reticulum stress	0.00060913	ERN1,PIK3R1		cellular response to inorganic substance	0.00007105	CHUK,MAPK1,MAPK8
	regulation of myeloid cell apoptotic process	0.00009422	PIK3CB,PIK3CD		positive regulation of RNA splicing	0.00060913	ERN1,PIK3R1		cellular response to oxidative stress	0.00012964	CHUK,MAPK1,MAPK8
	myeloid cell apoptotic process	0.00010855	PIK3CB,PIK3CD		endoplasmic reticulum unfolded protein response	0.00066027	ERN1,PIK3R1		response to metal ion	0.00015285	CHUK,MAPK1,MAPK8
	leukocyte homeostasis	0.00011481	PIK3CB,PIK3CD		cellular response to organonitrogen compound	0.00077768	CASP7,PIK3R1,RELA		cellular response to ammonium ion	0.00018266	CHUK,MAPK1
	positive regulation of leukocyte apoptotic process	0.00015166	PIK3CB,PIK3CD		cellular response to unfolded protein	0.00077768	ERN1,PIK3R1		cellular response to external stimulus	0.00019516	CHUK,MAPK1,MAPK8
Module 5	collagen metabolic process	0.00005521	CTSB,CTSL,IL6	Module 5	positive regulation of small molecule metabolic process	0.00027077	AKT2,APOE,NFKB1	Module 5	regulation of glucose import	0.00000809	AKT2,INS,LEP
	I-kappaB kinase/NF-kappaB signaling	0.00007092	NFKBIA,RELA,TNFRSF10B,TNFSF10		negative regulation of alcohol biosynthetic process	0.00027788	APOE,NFKB1		glucose import	0.00001105	AKT2,INS,LEP
	regulation of apoptotic signaling pathway	0.00015504	EIF2AK3,FAS,RELA,TNFSF10		response to organonitrogen compound	0.00048238	AKT2,APOE,ATF4,NFKB1		regulation of glucose transmembrane transport	0.00001339	AKT2,INS,LEP
	response to thyroid hormone	0.00020301	CTSB,CTSL		regulation of protein homooligomerization	0.00052996	APOE,BID		glucose transmembrane transport	0.00002527	AKT2,INS,LEP
	cellular response to thyroid hormone stimulus	0.00020301	CTSB,CTSL		response to nutrient levels	0.00060913	APOE,ATF4,MAPK8		hexose transmembrane transport	0.00002637	AKT2,INS,LEP
	collagen catabolic process	0.00024306	CTSB,CTSL		regulation of alcohol biosynthetic process	0.00060913	APOE,NFKB1		monosaccharide transmembrane transport	0.00002786	AKT2,INS,LEP
	response to hormone	0.00027433	CTSB,CTSL,IL6,RELA		negative regulation of steroid biosynthetic process	0.00060913	APOE,NFKB1		carbohydrate transport	0.00003237	AKT2,INS,LEP
	positive regulation of I-kappaB kinase/NF-kappaB signaling	0.00029397	RELA,TNFRSF10B,TNFSF10		negative regulation of steroid metabolic process	0.00060913	APOE,NFKB1		carbohydrate transmembrane transport	0.00003237	AKT2,INS,LEP
	cellular response to biotic stimulus	0.00030934	EIF2AK3,IL6,RELA		regulation of synapse structure or activity	0.00060913	APOE,BDNF		positive regulation of glycogen biosynthetic process	0.00010904	AKT2,INS
	positive regulation of apoptotic process	0.00034612	ATM,FAS,IL6,TNFSF10		regulation of synapse organization	0.00060913	APOE,BDNF		positive regulation of glycogen metabolic process	0.00010904	AKT2,INS
Module 6	negative regulation of alcohol biosynthetic process	0.00007680	APOE,NFKB1	Module 6	positive regulation of apoptotic process	0.00027788	JUN,PIK3CD,TNF,TRAF2	Module 6	tumor necrosis factor-mediated signaling pathway	0.00000809	NFKBIA,RELA,TNFRSF1A
	cellular response to toxic substance	0.00009158	APOE,NFKB1,RIPK1		positive regulation of programmed cell death	0.00027788	JUN,PIK3CD,TNF,TRAF2		cellular response to tumor necrosis factor	0.00002949	NFKBIA,RELA,TNFRSF1A
	amyloid fbril formation	0.00010855	APOE,RIPK1		positive regulation of NF-kappaB transcription factor activity	0.00028365	INS,TNF,TRAF2		response to tumor necrosis factor	0.00003413	NFKBIA,RELA,TNFRSF1A
	response to toxic substance	0.00013944	APOE,NFKB1,RIPK1		negative regulation of lipid catabolic process	0.00029585	INS,TNF		inflammatory response	0.00003413	NFKBIA,RELA,TNFRSF1A
	regulation of alcohol biosynthetic process	0.00015166	APOE,NFKB1		postsynapse organization	0.00037430	ACTB,INS		I-kappaB kinase/NF-kappaB signaling	0.00004852	NFKBIA,RELA,TNFRSF1A
	negative regulation of steroid biosynthetic process	0.00015878	APOE,NFKB1		positive regulation of DNA binding transcription factor activity	0.00060913	INS,TNF,TRAF2		cytokine-mediated signaling pathway	0.00007029	NFKBIA,RELA,TNFRSF1A
	negative regulation of steroid metabolic process	0.00015878	APOE,NFKB1		activation of protein kinase activity	0.00060913	INS,TNF,TRAF2		positive regulation of pri-miRNA transcription by RNA polymerase II	0.00008337	RELA,TP53
	regulation of monooxygenase activity	0.00026833	APOE,NFKB1		regulation of immune effector process	0.00060913	INS,TNF,TRAF2		regulation of pri-miRNA transcription by RNA polymerase II	0.00012765	RELA,TP53
	negative regulation of lipid biosynthetic process	0.00030152	APOE,NFKB1		regulation of reactive oxygen species biosynthetic process	0.00063084	INS,TNF		regulation of defense response	0.00016658	NFKBIA,RELA,TNFRSF1A
	regulation of steroid biosynthetic process	0.00030152	APOE,NFKB1		regulation of lipid catabolic process	0.00063084	INS,TNF		pri-miRNA transcription by RNA polymerase II	0.00017314	RELA,TP53
Module 7	cellular response to oxidative stress	0.00010611	MAP3K5,MAPK3,PARP1	Module 7	positive regulation of protein oligomerization	0.00060913	BCL2L11,TP53	Module 7	cellular response to oxidative stress	0.00002786	AKT1,ATF4,MAPK3,RIPK1
	response to oxidative stress	0.00016973	MAP3K5,MAPK3,PARP1		positive regulation of release of cytochrome c from mitochondria	0.00060913	BCL2L11,TP53		cellular response to drug	0.00003516	ATF4,MAPK3,NFKB1,RIPK1
	cellular response to amino acid starvation	0.00035537	MAP3K5,MAPK3		protein homooligomerization	0.00063084	BCL2L11,DFFB,TP53		cellular response to external stimulus	0.00004380	ATF4,BAK1,MAPK3,NFKB1
	response to mechanical stimulus	0.00064826	HTT,MAPK3		regulation of release of cytochrome c from mitochondria	0.00077768	BCL2L11,TP53		cellular response to mechanical stimulus	0.00004886	BAK1,MAPK3,NFKB1
	cellular response to reactive oxygen species	0.00066524	MAP3K5,MAPK3		regulation of protein oligomerization	0.00083934	BCL2L11,TP53		cellular response to abiotic stimulus	0.00005680	BAK1,HRAS,MAPK3,NFKB1
	cellular response to starvation	0.00074827	MAP3K5,MAPK3		execution phase of apoptosis	0.00083934	DFFB,TP53		cellular response to environmental stimulus	0.00005680	BAK1,HRAS,MAPK3,NFKB1
	response to starvation	0.00080875	MAP3K5,MAPK3		regulation of endopeptidase activity	0.00090229	AIFM1,NGF,XIAP		response to oxidative stress	0.00006173	AKT1,ATF4,MAPK3,RIPK1
	response to reactive oxygen species	0.00089341	MAP3K5,MAPK3		regulation of peptidase activity	0.00096495	AIFM1,NGF,XIAP		regulation of miRNA metabolic process	0.00006173	HRAS,NFKB1
	cellular response to nutrient levels	0.00106884	MAP3K5,MAPK3		release of cytochrome c from mitochondria	0.00096818	BCL2L11,TP53		positive regulation of miRNA metabolic process	0.00006173	HRAS,NFKB1
	cellular response to extracellular stimulus	0.00113805	MAP3K5,MAPK3		positive regulation of mitochondrion organization	0.00119575	BCL2L11,TP53		cellular response to organonitrogen compound	0.00010205	AKT1,ATF4,MAPK3,NFKB1
Module 8	negative regulation of fatty acid metabolic process	0.00013944	AKT1,INS	Module 8	response to mechanical stimulus	0.00060913	HTT,TNFRSF1A	Module 8	regulation of autophagy	0.00010205	ATM,HTT,PIK3R2
	positive regulation of glycogen biosynthetic process	0.00013944	AKT1,INS		cellular response to external stimulus	0.00111072	MAP3K5,TNFRSF1A		learning or memory	0.00019629	HTT,PSEN1
	positive regulation of glycogen metabolic process	0.00013944	AKT1,INS		positive regulation of apoptotic process	0.00245947	HTT,MAP3K5		autophagy	0.00019945	ATM,HTT,PIK3R2
	negative regulation of lipid catabolic process	0.00015166	AKT1,INS		positive regulation of programmed cell death	0.00245966	HTT,MAP3K5		process utilizing autophagic mechanism	0.00019945	ATM,HTT,PIK3R2
	positive regulation of glucose metabolic process	0.00015878	AKT1,INS	Module 9	positive regulation of NF-kappaB transcription factor activity	0.00130875	IKBKB,NTRK1		positive regulation of apoptotic process	0.00035810	ATM,HTT,PIK3CD
	regulation of glycogen biosynthetic process	0.00020301	AKT1,INS		positive regulation of DNA binding transcription factor activity	0.00232928	IKBKB,NTRK1		positive regulation of programmed cell death	0.00036453	ATM,HTT,PIK3CD
	regulation of glucan biosynthetic process	0.00020301	AKT1,INS		epithelial cell differentiation	0.00274809	CASP6,IKBKB		behavior	0.00048699	HTT,PSEN1
	regulation of glycogen metabolic process	0.00022143	AKT1,INS		regulation of cell development	0.00307639	IKBKB,NTRK1		phosphatidylinositol 3-kinase signaling	0.00057932	PIK3CD,PIK3R2
	positive regulation of glucose import	0.00024306	AKT1,INS		regulation of DNA binding transcription factor activity	0.00417106	IKBKB,NTRK1		cognition	0.00059028	HTT,PSEN1
	glycogen biosynthetic process	0.00026007	AKT1,INS		epithelium development	0.00498053	CASP6,IKBKB		phosphatidylinositol-mediated signaling	0.00072574	PIK3CD,PIK3R2
Module 9	regulation of mitochondrial membrane potential	0.00029773	AKT2,BCL2L1	Module 10	cellular response to abiotic stimulus	0.00175415	CASP9,TNFRSF10A	Module 9	mitochondrion organization	0.00184476	AKT3,HSPA4,PMAIP1
	regulation of membrane potential	0.00125827	AKT2,BCL2L1		cellular response to environmental stimulus	0.00175415	CASP9,TNFRSF10A		mitochondrial membrane organization	0.00184700	HSPA4,PMAIP1
	transmembrane receptor protein tyrosine kinase signaling pathway	0.00233507	AKT2,NTRK1						positive regulation of endothelial cell proliferation	0.00189497	AKT3,NRAS
									phosphatidylinositol 3-kinase signaling	0.00210630	PIK3CB,PIK3R1
									positive regulation of apoptotic process	0.00271098	AIFM1,PIK3CB,PMAIP1
									phosphatidylinositol-mediated signaling	0.00272446	PIK3CB,PIK3R1
									phosphatidylinositol lipid-mediated signaling	0.00272446	PIK3CB,PIK3R1
									positive regulation of programmed cell death	0.00276299	AIFM1,PIK3CB,PMAIP1
									positive regulation of cysteine-type endopeptidase activity involved in apoptotic process	0.00288761	AIFM1,PMAIP1
									protein import	0.00328574	HSPA4,PIK3R1
